# Supplementary material for: Wood hemicelluloses exert distinct biomechanical contributions to cellulose fibrillar networks
Source: Nat Commun. 2020 Sep 17;11:4692. doi: 10.1038/s41467-020-18390-z (PMC7499266; doi:10.1038/s41467-020-18390-z)
Supplement: Supplementary file 3 — Source Data [file 41467_2020_18390_MOESM3_ESM.xlsx]

## Sheet: Figure 1d
Figure 1d. ESI-MS data
Spruce AGX (GH30)			Spruce acGGM (GH5)			Birch acGX (GH30)			GGMalk+AGX (GH5+GH30)
Mass	intensity		Mass	intensity		Mass	intensity		Mass	intensity
100.17	167.1		100.242	142.8		100.183	140.1		100.198	102.3
101.043	67.85		101.108	82.03		101.054	62.78		101.184	73.92
101.954	91.14		101.974	123.5		101.967	84.05		102.08	57.72
102.509	6.076		102.522	17.22		102.503	9.114		103.054	203.2
103.08	188		103.079	312.2		103.083	159.2		103.574	4.051
104.081	627.9		104.085	1191		104.086	426.4		104.097	762.8
104.583	1.013		105.053	410		105.074	233.3		105.076	282.5
105.089	270.4		106.08	1284		106.078	954.3		106.084	859.2
106.075	999.3		107.049	452.2		107.07	393.4		107.041	337.2
107.032	396		108.04	274.4		107.597	9.114		107.544	2.025
107.582	19.24		109.022	322.6		108.15	232.9		108.067	241
108.139	254.2		109.543	10.13		109.099	185.3		109.027	218.7
109.108	228.9		110.064	865.5		110.095	698		109.553	7.089
110.098	759.1		111.063	425.3		110.606	3.038		110.076	745.2
111.059	372.9		112.1	488.1		111.112	358.1		111.05	360.6
112.08	413.2		113.087	489.2		112.085	340.3		112	394.9
113.009	323		114.115	571.2		113.077	330.1		112.956	339.2
113.944	497.7		115.078	597.6		114.047	545.4		113.902	446.7
114.923	545		116.062	809.3		115.009	633.8		114.9	565.1
115.879	678.4		116.593	29.37		115.578	50.63		115.422	24.3
116.418	34.43		117.124	649.5		116.131	745.2		115.984	706.7
116.962	560		118.097	2218		117.149	548.6		116.549	68.86
117.529	89.11		119.076	5330		118.084	1781		117.119	572.2
118.093	1978		120.078	37880		119.072	3530		118.079	1891
119.077	4442		121.055	12800		119.575	8.101		119.07	4716
120.076	36790		121.566	71.04		120.077	37080		119.57	4.051
121.053	11730		122.076	10540		121.053	11320		120.071	35350
121.558	32.64		123.045	2912		122.051	5126		121.051	11370
122.068	6599		123.974	1538		123.012	2128		121.563	37.69
123.025	2287		124.939	1184		123.96	1326		122.073	7960
123.897	1164		125.884	849.6		124.471	13.16		123.053	2495
124.771	1160		126.944	1063		124.974	1049		124.017	1438
125.337	112.9		127.543	106.3		125.949	697.7		124.954	959.3
125.896	811.1		128.131	1105		126.97	703.7		125.92	776.9
126.482	76.96		129.089	555.8		127.556	101.3		126.461	42.53
127.052	707.6		130.076	16940		128.146	1091		126.995	750.9
127.573	30.38		131.063	3820		129.108	527.6		127.564	60.7
128.106	1091		132.033	1699		130.078	14460		128.141	1004
129.09	575.1		132.554	41.52		131.059	3163		129.101	475.4
130.076	15820		133.083	4599		132.035	1628		130.077	11930
131.06	3584		134.068	2115		132.559	28.35		131.065	2518
132.037	1583		135.039	873.1		133.082	4679		132.045	1253
132.562	30.38		135.985	439.4		134.075	2661		132.572	14.18
133.081	4406		136.939	514.4		135.031	884.2		133.086	4109
134.063	1976		137.496	39.49		135.96	482		134.075	1786
135.046	818.1		138.061	1359		136.945	459.7		135.026	696.9
136.03	465.8		139.06	544.5		137.505	41.68		135.965	368.3
137.022	464.8		140.073	524.1		138.067	1116		136.875	401.8
137.543	12.15		140.59	14.18		139.065	529.8		137.469	47.59
138.061	1317		141.114	640		140.051	474.5		138.071	1111
139.075	572		142.12	1607		140.56	2.025		139.019	477
139.59	13.16		143.09	830.2		141.089	667.6		140.023	420.7
140.112	448.4		144.064	5648		141.603	12.15		140.538	9.114
141.099	670.2		144.583	17.22		142.127	1333		141.079	656.8
141.612	19.24		145.095	6423		143.078	797.2		141.603	18.23
142.131	1222		146.082	2494		144.063	4493		142.132	1159
143.082	737.2		146.587	3.038		144.575	11.14		143.082	733.8
144.059	4639		147.091	1959		145.087	3295		144.066	4515
144.572	15.19		148.079	24850		146.08	1693		144.583	21.27
145.087	3514		149.073	6396		146.586	15.19		145.094	4389
146.075	1737		150.047	2738		147.102	1525		146.084	1657
146.582	9.114		151.023	1311		148.083	21210		147.089	1460
147.089	1446		151.983	968.9		149.077	5280		148.082	17950
148.08	23370		152.929	762.1		150.046	2227		149.078	4403
149.071	5968		153.918	553		150.949	976.2		150.046	1798
150.039	2374		154.494	81.01		151.828	966.2		151.002	918.5
151.018	1332		155.064	1774		152.867	746.4		151.917	620.8
151.945	797.6		156.047	667.1		153.388	27.34		152.862	703.5
152.89	890.4		157.053	826.1		153.93	566.6		153.915	524.2
153.891	599.5		157.577	14.18		154.502	68.86		154.5	61.77
154.472	102.3		158.102	7811		155.073	1902		155.082	1646
155.061	1641		159.091	1959		156.066	630.4		156.063	569
156.04	652.2		160.058	909.6		156.57	1.013		156.565	2.025
157.038	892.7		160.569	18.23		157.073	1396		157.069	767.2
157.569	32.41		161.083	753.6		157.59	13.16		157.586	6.076
158.102	7051		162.061	24590		158.104	7562		158.104	4824
159.093	1788		163.06	5850		159.095	1895		159.104	1330
160.019	830.1		164.024	1827		160.053	833.2		160.081	685.5
160.522	3.038		164.538	32.41		161.045	659.5		160.588	3.038
161.024	705.3		165.055	1720		161.551	9.114		161.095	573.7
161.543	25.32		165.574	22.28		162.063	21840		162.062	21740
162.061	23000		166.09	9293		163.064	4760		163.05	4896
163.057	5043		167.091	2305		164.029	1665		163.996	1641
164.035	1810		168.086	1145		164.539	11.14		164.964	1427
164.549	33.42		169.026	723.2		165.046	1585		165.526	96.2
165.06	1634		170.007	747.1		165.566	24.3		166.091	5722
165.578	42.53		170.969	623.8		166.089	7019		167.076	1549
166.093	8355		171.515	43.54		167.082	1956		168.073	827.1
167.082	2093		172.067	455.1		168.07	1023		169.056	540
168.076	1066		173.029	509.7		169.046	634.8		170.03	506.2
169.052	683.2		174.027	516.8		170.048	639.6		171.02	519.5
169.571	28.35		174.581	25.32		171.051	665.4		172.044	438.3
170.102	686		175.143	373.7		171.56	6.076		172.55	5.063
170.681	51.65		176.113	15910		172.08	512.3		173.058	403
171.264	858.2		177.106	3548		173.035	431.4		174.044	454.7
172.166	540.8		178.062	1165		174.034	552.8		174.549	3.038
173.094	437.5		179.024	737.9		174.56	14.18		175.055	353.4
174.066	490.7		180.036	753.8		175.082	1322		175.586	12.15
175.023	473.9		180.563	20.25		175.597	11.14		176.114	10170
175.562	38.48		181.099	446.6		176.112	14740		177.108	2257
176.113	14610		182.061	372.7		177.104	3360		178.073	816.8
177.108	3254		183.052	410.2		178.075	1112		179.038	540.7
178.072	1102		184.048	293.7		179.035	734		179.548	9.114
179.021	666.7		184.562	2.025		180.017	722		180.073	627.9
179.979	706.7		185.07	459.5		180.525	4.051		180.578	1.013
180.494	13.16		185.582	5.063		181.036	508.4		181.088	414.4
181.017	515		186.093	493.5		182.032	422		182.081	286.6
181.978	336.9		187.069	2848		182.536	2.025		183.08	344.2
182.951	389.9		187.572	1.013		183.048	392.1		184.066	230.9
183.482	13.16		188.073	827.4		183.565	5.063		185.063	413.3
184.023	272.4		189.033	402		184.085	265.3		185.576	3.038
184.55	2.025		189.569	22.28		185.052	495.1		186.098	385.8
185.06	441.4		190.093	4948		185.57	2.025		187.047	345
185.592	5.063		191.088	1197		186.091	450.6		187.59	7.089
186.108	436.7		192.029	508.4		187.046	502		188.121	309.9
187.082	449.6		192.963	485.1		187.572	11.14		189.111	224.1
188.075	348.3		193.547	49.62		188.109	374.7		190.096	2848
188.595	5.063		194.126	5254		189.111	258.2		191.083	780.3
189.124	265.3		195.114	1295		190.099	3672		192.051	404.6
190.097	4517		196.084	598.4		191.086	1012		192.566	5.063
191.1	1127		197.046	390.9		192.073	488.6		193.087	446.5
192.077	544		197.577	18.23		193.066	440.6		193.625	2.025
193.078	383.9		198.11	377		193.602	19.24		194.126	3353
193.595	9.114		199.066	315.9		194.126	4984		195.124	819.5
194.123	4820		199.614	13.16		195.112	1165		196.073	461.4
195.119	1170		200.148	355.4		196.058	566.2		197.072	349.4
196.091	494.2		201.112	220.8		197.056	398.8		198.081	281.5
197.049	351.1		201.621	1.013		197.573	3.038		199.073	308.4
197.579	6.076		202.124	330.1		198.097	354.4		199.58	4.051
198.102	405.5		203.11	398.6		199.091	415.2		200.098	310.9
199.073	340.7		203.63	2.025		199.6	3.038		201.032	206.6
199.607	7.089		204.135	346.6		200.112	369.9		201.585	8.101
200.134	322		205.08	5716		201.089	219.7		202.129	267.3
201.1	229.9		206.078	1211		202.102	313.9		203.106	394.6
202.105	265.3		207.05	620.5		203.102	353.6		204.079	223.4
203.081	401.8		207.572	14.18		204.093	367.6		205.075	386.4
203.631	9.114		208.099	1668		205.078	422		206.07	318.1
204.166	247.1		208.608	6.076		206.087	432		207.054	330.7
205.106	278.5		209.114	654.6		207.087	411.9		207.585	6.076
206.076	289.7		210.079	289.4		208.101	1277		208.105	1062
207.056	299.5		211.006	315.9		208.611	3.038		208.607	1.013
207.589	3.038		211.569	21.27		209.121	593.2		209.114	419.8
208.109	1337		212.124	247.1		210.105	298.7		210.08	211.6
209.113	563.6		213.125	321.3		211.075	576.6		211.07	579.9
210.111	346.4		214.125	856		212.082	288.6		211.575	3.038
211.08	673.2		215.097	371.8		212.589	2.025		212.098	264.3
212.08	288.6		216.119	544.5		213.109	357.6		213.09	338.1
212.594	1.013		217.084	261.3		214.123	832.9		213.6	2.025
213.105	367.6		217.595	4.051		215.088	347.3		214.116	621.9
214.116	765.5		218.12	223.8		215.594	2.025		215.084	327.8
215.108	357.6		219.1	444.3		216.106	649.3		215.596	2.025
215.617	3.038		220.083	284.2		217.084	924.2		216.11	493.7
216.127	548.5		221.07	281		218.064	433.8		217.104	266.3
217.098	290.7		222.049	404.8		218.565	1.013		218.096	257.2
218.084	292.7		223.066	241		219.078	620.8		219.095	463.8
219.062	457.5		224.007	235.9		219.581	1.013		220.085	247.1
219.568	2.025		224.552	6.076		220.09	308.9		221.051	317.2
220.091	269		225.113	178.2		221.071	360.2		221.557	3.038
221.047	311.2		225.621	1.013		222.046	481.1		222.075	413.9
222.069	352.2		226.131	193.4		222.558	2.025		223.073	224.8
223.071	247.1		227.162	330.5		223.074	244.1		224.07	236.5
224.074	252.3		228.128	274.2		224.089	271.7		225.088	216.7
225.085	236.6		229.112	379.6		224.596	1.013		225.617	7.089
225.622	11.14		230.092	2346		225.124	259		226.152	168.1
226.183	222.8		231.082	568.5		225.648	2.025		227.115	237
227.148	483.7		232.072	235.9		226.162	219.9		227.623	2.025
228.134	251.1		233.073	410.5		227.148	406.8		228.144	160
229.083	559.5		234.054	292.7		228.126	293.8		229.094	455.2
229.588	1.013		234.561	1.013		229.122	362.7		230.089	1544
230.092	2154		235.087	294.4		230.095	2709		231.076	588.4
231.087	720.2		236.086	226.8		231.074	706.1		232.071	260.7
232.046	321		236.601	6.076		232.054	333.3		232.574	1.013
233.069	415.9		237.119	262.7		233.053	407.3		233.082	405.1
234.042	293.7		238.119	164.1		234.05	320.2		234.064	247.1
235.066	316.1		239.113	345.3		234.558	2.025		235.067	311.2
235.573	2.025		240.103	329.9		235.082	340.3		236.076	275.7
236.081	345.2		241.141	218.7		236.076	431.7		236.598	2.025
236.592	1.013		242.124	255.2		236.592	6.076		237.107	286.6
237.102	318.3		243.121	195.4		237.107	371.6		237.611	1.013
238.112	196.5		243.649	3.038		238.102	206.6		238.137	166.1
239.111	390.7		244.168	232.9		239.094	391.3		239.107	390.6
240.115	311.4		245.11	190.4		240.105	371.4		240.098	367.2
241.097	233		246.1	279.5		240.611	3.038		241.115	244.1
241.619	5.063		247.091	731.6		241.131	254.2		242.122	267.4
242.141	285.6		248.093	487.2		242.125	281.9		242.627	1.013
243.158	174.2		249.087	755.2		243.119	200.5		243.144	215.7
244.149	232.4		249.591	2.025		244.141	256.2		243.654	1.013
245.135	214.7		250.105	315.7		245.113	174.2		244.159	184.3
246.122	243.1		251.126	263.8		246.082	318.3		245.129	198.5
247.082	431.9		252.117	196.5		247.087	360.9		246.107	213.7
247.589	1.013		252.624	1.013		248.073	304.7		247.092	337.5
248.105	281.7		253.145	282.5		248.586	4.051		248.093	310.9
249.091	601.1		254.13	226.8		249.108	622.5		249.088	524.4
249.594	1.013		255.149	568.5		250.104	340.4		250.082	267.2
250.096	326.4		255.652	1.013		251.097	311.9		251.091	264.3
251.097	306.8		256.164	338.2		252.065	304.8		252.092	222.8
252.094	228.9		257.149	238		253.102	300.8		252.596	1.013
253.085	307.8		258.138	253.2		254.111	666.4		253.119	254.2
253.601	4.051		259.116	399.7		254.616	2.025		254.123	361.1
254.121	566.7		260.104	238		255.124	877.1		255.107	818.4
255.105	991		261.087	252.2		256.124	420.4		255.61	1.013
256.112	437.9		261.592	3.038		257.098	332.2		256.123	345.6
257.13	381.8		262.126	205.6		257.612	5.063		257.1	277.7
258.143	260.3		263.092	2116		258.128	352.4		257.603	1.013
259.101	381.8		263.595	2.025		259.095	421.7		258.122	242
260.103	250.1		264.1	665.2		260.091	256.3		259.085	380.8
261.104	306.8		264.609	2.025		261.091	310.2		259.595	3.038
261.622	8.101		265.111	449.1		261.604	5.063		260.106	216.7
262.141	244.1		265.615	1.013		262.118	290.6		261.094	275.5
263.094	2106		266.125	407.5		263.092	1876		262.098	220.8
263.603	5.063		267.142	360.6		263.604	4.051		263.091	1533
264.111	648		268.147	223.8		264.118	602.3		264.089	456.8
265.101	1026		269.13	332.7		265.115	598.8		265.087	852.6
265.619	8.101		270.142	231.6		265.631	5.063		266.084	331.3
266.135	418.1		271.136	429.5		266.154	351.9		266.62	9.114
267.126	372.1		272.135	399.5		267.146	364.6		267.144	351.4
268.129	319.1		273.134	265.3		268.125	282.5		268.153	235.2
269.082	702.9		273.693	20.25		269.096	627		269.118	499.2
270.102	383.1		274.239	364.6		270.106	397.3		270.114	304.1
270.63	12.15		275.127	413.5		270.623	7.089		270.629	10.13
271.169	467.7		276.105	309.1		271.14	669.2		271.163	378.4
272.126	10660		277.123	415.9		272.126	11060		272.126	5705
273.132	2286		277.623	2.025		273.125	2421		273.123	1354
274.098	985.4		278.132	265.3		273.628	8.101		274.1	625.7
275.042	838.3		279.134	374.5		274.131	1071		275.061	619.7
275.591	34.43		279.686	15.19		275.094	825.7		276.05	350.5
276.124	505.3		280.232	339.4		276.069	491.6		277.058	427.8
277.113	481		281.108	11500		277.068	533.8		278.091	254.2
278.089	342.3		281.614	4.051		277.598	16.2		279.096	438.4
278.604	5.063		282.116	2948		278.139	352.7		279.648	16.2
279.12	496.3		282.619	7.089		279.133	472.6		280.188	271.4
279.656	18.23		283.127	1139		279.645	1.013		281.108	6111
280.204	360		284.123	1356		280.16	377.3		281.628	7.089
281.106	12180		285.121	624.1		281.109	8272		282.14	1669
281.615	4.051		286.109	439.5		281.612	2.025		283.146	745.3
282.122	2987		287.094	388.7		282.122	2330		284.134	499.7
283.08	1144		288.08	405.2		283.103	915.8		285.144	510.4
284.064	595.3		289.1	371		284.091	525.9		286.103	276.5
284.598	26.33		289.612	5.063		284.603	4.051		287.1	403
285.134	675.2		290.137	295.7		285.122	479.9		287.611	9.114
286.127	372.8		291.132	295.9		286.142	403		288.148	310.9
287.089	559		292.082	268.7		287.134	409		289.108	282.6
288.095	347.1		293.087	358.1		287.658	8.101		289.614	1.013
289.096	333.4		293.602	4.051		288.195	328.3		290.12	194.4
290.087	241		294.149	296.7		289.144	341.9		291.116	260.1
291.094	298.7		294.662	2.025		290.148	240		292.08	259.6
292.086	231.9		295.193	468.5		291.139	262.5		292.608	8.101
292.608	2.025		296.15	430.7		292.101	293.8		293.138	321
293.127	319.2		297.118	538.5		293.096	327.2		294.117	360.1
294.102	423.4		297.627	4.051		294.137	292.8		295.126	444.9
294.613	1.013		298.152	365.6		295.142	416.5		296.126	461.1
295.129	430.7		299.144	397.3		296.131	545.7		296.653	1.013
296.128	616		300.138	513.7		296.642	1.013		297.166	399.9
296.638	2.025		300.728	39.49		297.147	431.1		298.134	280.9
297.156	448.7		301.31	588.9		298.139	308		299.129	302.8
298.144	298.7		302.14	31450		299.173	274.7		300.123	352.2
299.138	300.8		302.642	8.101		300.114	374.4		300.654	7.089
300.148	368.1		303.148	6590		300.622	1.013		301.185	349.8
301.126	326.9		304.147	2269		301.143	298.2		302.14	5658
302.133	273.8		305.129	1107		302.124	397.5		302.642	4.051
303.138	232.3		306.105	761.3		302.631	3.038		303.147	1363
304.131	165.1		307.086	591		303.154	267.6		304.146	567.7
305.063	417.3		308.075	548.3		304.127	164.1		305.141	505.5
305.587	5.063		308.627	37.47		305.107	321.2		306.131	322.2
306.134	207.7		309.194	560.6		306.126	244.1		307.124	314.6
307.16	311.9		310.161	390.7		307.128	609.2		308.145	282.5
307.707	5.063		310.69	9.114		308.159	308.7		308.648	1.013
308.235	196.5		311.223	445.6		308.674	1.013		309.154	405.6
309.152	397.8		312.205	443.9		309.178	494.8		310.149	293.7
310.139	323		313.182	392.3		310.16	374.1		310.689	10.13
310.687	6.076		314.167	313.9		310.68	2.025		311.216	402.5
311.237	395.5		315.146	315.9		311.204	493.1		312.203	234.1
312.208	241.8		315.653	2.025		312.173	293.2		313.177	276.8
313.173	345.8		316.166	544.7		313.158	387.1		314.144	795.2
314.139	1827		317.147	294		314.144	1538		315.141	386.8
315.131	561		318.122	251.2		315.141	527.3		315.656	6.076
315.652	14.18		319.075	277.5		315.659	8.101		316.174	529.6
316.178	599.7		320.09	390.1		316.179	601.1		317.165	349.4
317.141	329.1		320.62	5.063		317.151	329.7		318.13	215.7
317.653	1.013		321.148	337		318.143	266.3		319.1	314.8
318.157	244.2		322.145	294.4		319.128	291.1		320.106	348.2
319.14	299.5		323.139	321.2		320.121	442.1		320.637	1.013
320.113	349.3		324.132	496.4		321.142	349.8		321.145	381.4
320.623	4.051		325.123	3088		322.145	340		322.154	254
321.137	326.1		325.631	3.038		322.651	1.013		323.13	729.2
322.137	257.2		326.136	1107		323.154	415.8		323.632	3.038
323.116	753		326.638	1.013		324.127	454.9		324.134	497
324.134	459.6		327.143	600.9		325.097	1815		325.106	2158
325.087	1546		328.121	302.8		325.608	5.063		325.608	1.013
326.093	594.5		328.669	24.3		326.12	725.2		326.121	634.5
326.597	1.013		329.225	436.2		326.638	1.013		326.632	4.051
327.116	423.7		330.147	1113		327.149	500.1		327.151	419.6
327.632	2.025		331.147	729.4		327.686	13.16		327.654	1.013
328.159	261.6		332.138	282.9		328.213	314.9		328.163	259.4
328.71	10.13		333.12	354.4		328.74	4.051		328.686	6.076
329.252	453.4		333.634	3.038		329.257	526.2		329.247	478.8
330.24	255.2		334.156	304.7		330.215	331.4		330.203	401.9
331.164	221		334.669	4.051		331.154	299.4		331.192	275.4
332.088	186.7		335.18	351.9		332.104	235.9		332.158	208.6
332.618	2.025		336.197	243		333.125	287.8		333.104	278.7
333.145	281.3		337.184	314.2		334.144	361.1		333.629	2.025
334.156	277.3		338.18	263.3		334.66	3.038		334.155	264.8
335.142	315.3		339.128	711.8		335.176	364.2		335.139	335.9
335.656	1.013		340.146	342.7		336.178	343.6		335.652	2.025
336.16	223.5		341.127	448.3		337.18	418.4		336.163	223.8
337.14	523.5		342.15	320		338.172	398.2		337.153	391.8
337.648	1.013		342.666	2.025		339.132	872.4		337.681	3.038
338.153	398.7		343.182	389		340.151	432.5		338.21	339.7
339.134	707.3		344.157	3943		341.13	493.4		339.132	850.8
339.651	5.063		345.16	949.6		341.655	3.038		340.134	359.1
340.176	367.9		346.157	484.2		342.175	288.8		341.108	456
341.142	474.9		347.141	377.5		343.159	392.3		341.619	5.063
342.139	245.1		347.652	11.14		343.681	2.025		342.145	251.1
342.647	7.089		348.173	304		344.195	291.9		343.144	387
343.168	447		349.142	1753		345.156	263.2		343.667	3.038
344.191	265.3		350.143	683.6		346.113	267.3		344.171	638.9
345.151	328.5		351.128	465		346.63	6.076		345.151	422.7
345.67	2.025		351.737	40.51		347.155	300.8		346.128	205.6
346.187	208.6		352.338	1438		348.159	274.3		347.105	295
347.175	268.4		353.237	1032		349.153	635.5		347.635	6.076
348.15	213.7		354.222	487		350.165	497.3		348.177	186.1
348.659	4.051		355.212	408.3		351.156	500.9		349.14	395.6
349.168	458.1		356.149	315		351.765	42.53		349.661	3.038
350.147	378.3		356.66	1.013		352.349	2126		350.178	407.7
351.111	426.4		357.17	265.1		353.255	1339		351.165	396.3
351.715	35.44		358.199	444.1		354.228	578.4		351.75	18.23
352.341	1628		359.144	522.8		355.184	431.6		352.345	1667
353.26	1139		359.666	4.051		356.155	551.6		353.259	1117
354.251	587.7		360.178	290.6		357.175	390.3		354.221	439.1
355.201	389.4		361.167	318.1		357.679	2.025		355.178	393.4
356.147	695.1		362.168	247		358.191	529		356.152	476.6
357.159	413.5		362.685	1.013		359.152	567.7		357.163	339.6
357.677	5.063		363.21	287.6		360.154	313.4		358.2	363.8
358.204	410.5		364.161	249.5		361.133	444.1		359.168	506.5
359.153	494.3		365.119	614.4		361.66	7.089		360.157	275.7
359.654	1.013		366.135	662.4		362.19	305.8		361.137	450.4
360.165	312.9		366.641	3.038		363.184	356.5		362.155	266.7
361.156	454.5		367.147	2080		364.151	348		362.669	4.051
362.154	257.5		368.107	1266		365.128	874.3		363.178	327.3
362.663	1.013		369.104	617.9		366.134	863.4		364.137	274.2
363.181	346.9		369.616	10.13		367.126	586.7		365.102	579.1
364.148	232.9		370.145	387.2		368.081	1167		365.618	2.025
365.11	535.3		370.677	4.051		368.601	11.14		366.121	584.6
365.618	2.025		371.192	299.4		369.127	574.9		367.133	503.8
366.123	550.9		372.172	305.8		370.141	329.2		368.085	947.1
367.132	429.8		373.124	341.6		371.138	390.3		368.613	7.089
368.085	720.2		373.664	7.089		371.645	3.038		369.132	503.2
368.61	6.076		374.209	294		372.159	282		370.143	271.1
369.144	439.8		375.186	199.5		373.167	240		371.078	379.2
370.136	246.4		375.702	1.013		374.134	209.5		371.622	15.19
371.069	375.3		376.209	208.9		375.108	300.8		372.178	191.4
371.593	6.076		377.191	406.8		375.633	7.089		372.699	2.025
372.147	219.9		377.703	3.038		376.168	260.6		373.219	216.5
372.663	8.101		378.228	310.6		376.672	4.051		374.171	164.1
373.192	244.6		379.167	254		377.191	401.2		375.077	275
373.738	6.076		379.682	4.051		378.166	330.2		376.053	229.4
374.277	231.9		380.209	185.3		379.165	462.8		376.645	20.25
375.265	312.6		381.156	464.2		380.174	281.5		377.195	359.2
376.226	209.4		381.675	2.025		381.177	541.1		378.184	253.2
377.193	398.7		382.199	322.2		382.186	435.3		379.166	318.8
378.169	231		383.109	5519		383.108	6943		380.18	212.7
379.149	333.7		383.618	4.051		383.622	3.038		381.144	408.7
379.673	2.025		384.131	1498		384.129	1746		381.667	11.14
380.2	242.8		385.125	753.9		385.121	848.2		382.209	316.4
381.164	516.9		385.635	6.076		386.131	532.8		383.105	5846
381.684	3.038		386.163	1369		386.638	5.063		383.621	4.051
382.195	345.2		386.672	3.038		387.159	678.3		384.128	1555
383.099	4796		387.19	705.2		388.172	396		385.121	763.5
383.604	4.051		388.157	319.1		389.181	352.2		386.129	485.8
384.113	1256		389.086	371.7		389.705	6.076		387.139	450.5
384.615	1.013		390.141	316.8		390.234	327.8		387.66	15.19
385.116	719.3		390.642	1.013		391.175	480.7		388.192	301
385.627	4.051		391.146	2648		392.191	347.1		389.188	310.4
386.139	447		391.654	4.051		393.195	360.5		389.697	2.025
386.662	10.13		392.164	797.7		394.164	412.7		390.231	270.7
387.189	423		392.678	4.051		394.678	1.013		391.161	285.8
388.18	293.9		393.19	570.9		395.183	286.6		392.158	237.2
389.182	319		394.16	410		396.092	387.8		393.176	365.5
390.185	257.2		395.158	441.3		396.61	6.076		394.142	294.2
391.182	284.6		396.149	315.5		397.119	1253		395.108	342.2
392.164	243.4		397.093	929.4		397.633	4.051		395.64	15.19
393.19	389.3		397.599	1.013		398.142	439.5		396.172	281.7
393.691	1.013		398.113	323.9		399.135	314.9		397.135	1355
394.21	346.6		398.656	20.25		400.14	252.2		398.156	454.9
395.185	340.9		399.206	289.6		400.647	4.051		398.672	7.089
396.146	309.8		400.163	203.5		401.174	328.3		399.182	318
397.127	1458		401.125	273.8		401.693	4.051		399.682	1.013
397.637	6.076		401.647	3.038		402.203	262.2		400.191	209.4
398.157	509.1		402.164	193.2		403.194	540.1		401.161	263.5
398.67	1.013		403.108	337.4		404.182	1407		402.178	223.8
399.18	375.6		403.614	2.025		405.16	601.4		403.113	391.5
400.151	220.8		404.138	249.1		406.139	851.3		403.649	10.13
401.145	298.9		405.129	235.8		406.646	1.013		404.183	905
401.658	2.025		405.635	4.051		407.168	452		405.161	425.1
402.17	211.6		406.143	603.7		408.153	335.3		406.121	643.7
403.126	416		406.655	5.063		408.667	3.038		407.14	383.4
403.646	17.22		407.174	364.9		409.199	366.9		408.168	225.8
404.176	1461		407.689	4.051		410.172	382.9		409.176	300.8
405.177	523.7		408.219	253.2		411.149	1843		410.164	263.8
406.132	667.2		409.163	1144		412.098	1480		411.152	1218
406.652	5.063		410.171	494.1		412.61	2.025		412.103	1187
407.163	401		411.145	1663		413.139	664.3		412.623	5.063
407.68	2.025		412.103	1209		413.647	4.051		413.132	552.4
408.183	296.7		412.625	12.15		414.17	359.9		413.654	8.101
409.161	298.7		413.152	588.9		414.701	5.063		414.172	294.7
409.671	2.025		414.19	296.9		415.224	980.6		414.685	3.038
410.187	273.9		414.691	1.013		415.745	5.063		415.2	698
411.141	1386		415.2	835.3		416.268	545.7		415.707	2.025
412.113	906.6		416.2	403.5		417.2	352.3		416.22	359.6
413.12	486.3		417.192	232.9		417.712	2.025		417.188	375
414.134	274.3		418.195	208.6		418.224	262.3		418.195	217.7
414.66	8.101		419.176	242		419.211	298.6		419.178	326.1
415.195	721		420.146	228.9		420.19	194.4		420.16	207.5
415.702	3.038		420.682	14.18		421.177	363.8		421.182	288.3
416.224	396.4		421.222	275		422.178	284.6		422.194	231.9
417.197	368.9		422.193	223.8		422.683	2.025		423.181	277.3
418.205	208.6		423.17	199.5		423.24	279.3		424.192	184.3
418.72	3.038		423.693	2.025		424.214	246.9		425.152	378.6
419.241	401.5		424.219	241.9		425.172	481.9		425.667	1.013
420.199	224.8		425.181	392.3		426.148	319.8		426.175	244.3
421.151	350		426.204	254.4		426.672	3.038		427.183	247.9
421.673	6.076		426.717	2.025		427.194	272.4		428.187	264.1
422.213	260.3		427.227	199.5		428.191	312.9		429.202	244.1
423.205	279.5		428.186	427		429.183	244.1		429.745	4.051
424.223	267.3		428.711	2.025		429.731	12.15		430.27	634.4
425.161	447.6		429.219	241		430.266	645.2		431.221	359.2
425.668	3.038		429.733	1.013		431.237	400.1		432.212	220.8
426.223	288.9		430.257	603.4		432.242	264.3		433.184	235.5
427.217	244.1		431.235	311.9		433.222	323.3		433.696	2.025
428.203	273.2		432.184	168.1		433.726	2.025		434.232	187.3
429.198	268.4		433.172	323.7		434.236	300.8		435.197	301.8
429.739	5.063		433.712	8.101		434.79	15.19		436.191	182.3
430.272	662.2		434.289	242		435.331	1205		437.168	287.9
431.239	369.5		435.276	405		436.326	509.4		438.16	540.6
432.165	205.2		436.258	189.4		437.239	451.2		439.17	559.1
433.111	252.2		437.209	337		438.158	665.6		439.694	2.025
433.636	14.18		438.154	528.1		438.67	3.038		440.196	389.9
434.196	209.6		438.675	1.013		439.179	858		441.226	336.7
434.707	2.025		439.176	609.1		440.167	641.2		442.188	228.9
435.235	365.7		440.158	470.5		440.691	3.038		443.135	216.7
436.254	209.6		440.698	7.089		441.198	379.7		444.13	179.2
437.197	326.6		441.229	274		442.201	225.8		444.661	4.051
438.163	507.7		442.187	178.2		443.195	263.3		445.187	242
439.171	603.3		443.152	165.1		443.707	5.063		446.185	267
439.687	9.114		443.661	1.013		444.225	288.2		446.704	1.013
440.214	457.5		444.177	201.7		445.229	358.5		447.207	226.8
440.731	8.101		444.694	2.025		446.194	1944		448.176	122.5
441.258	490.9		445.214	176.2		446.704	2.025		449.059	247.1
442.226	311.9		446.216	321.4		447.214	622.6		449.633	8.101
443.199	254.2		447.237	212.7		448.2	511.2		450.187	158
444.21	203.5		448.206	160		449.172	347.5		451.168	247.6
444.721	1.013		449.163	217.9		450.125	284.6		452.17	151.9
445.225	247.1		449.681	3.038		450.673	21.27		452.747	22.28
446.197	363.7		450.212	170.1		451.252	349.2		453.324	764.9
446.741	7.089		451.219	293.8		451.826	26.33		454.317	337
447.277	265.3		451.761	7.089		452.375	421.8		455.211	605.3
447.788	1.013		452.307	222.8		453.374	10270		455.73	3.038
448.299	233.9		452.832	4.051		453.877	5.063		456.241	258.3
449.226	243		453.36	2154		454.383	3361		457.185	362.4
450.204	185.3		453.863	1.013		455.352	1084		458.176	206.6
451.178	257.3		454.367	834.9		456.27	520.8		458.697	5.063
451.705	2.025		455.354	453.9		457.226	425.9		459.236	276
452.259	208.6		456.273	269.4		457.748	9.114		460.218	214.7
452.805	8.101		457.189	184.3		458.273	377.2		461.141	224.8
453.349	1270		458.163	188.4		458.81	14.18		461.675	6.076
454.335	507.2		458.718	10.13		459.357	1162		462.232	322.6
455.221	675.1		459.297	353.9		460.33	627.5		463.225	278.7
455.78	18.23		459.827	1.013		461.264	324.6		464.207	1769
456.346	363.5		460.341	247.1		462.217	609.4		465.215	590.2
457.237	332.7		461.267	155.8		463.208	345		466.192	360.7
458.2	239		462.163	214.7		464.199	286.5		467.164	299.7
458.711	4.051		462.751	10.13		465.193	269.1		467.697	4.051
459.256	331.4		463.31	330		466.155	336.5		468.219	240.8
460.279	248.5		464.208	9791		467.204	345.1		469.205	372.9
461.232	286.4		464.715	2.025		468.205	513.5		469.753	6.076
462.192	476.5		465.218	2590		469.195	345.8		470.278	226.8
462.721	5.063		466.206	1026		470.099	474.4		471.224	252.4
463.258	340.6		467.147	514.6		470.673	27.34		472.227	194.4
464.222	202.6		468.111	512.2		471.251	311.7		473.212	217.7
465.192	233.9		468.636	12.15		472.198	244.1		474.226	188.2
465.715	2.025		469.206	380.2		472.754	10.13		474.743	5.063
466.227	240.1		470.219	331.9		473.311	251.1		475.287	728.3
467.219	268.6		470.721	1.013		473.852	6.076		476.273	430.6
468.212	245.1		471.244	254.3		474.392	331.6		477.212	290.3
468.715	1.013		471.759	4.051		475.358	7110		478.17	252.2
469.232	404.8		472.286	256.2		476.345	2751		479.147	226.8
469.762	7.089		473.234	195.4		477.313	850.9		479.657	2.025
470.293	321		473.739	1.013		478.108	279.8		480.161	136.7
471.269	292.5		474.256	277.8		478.909	470.5		480.665	1.013
472.23	228.2		474.799	19.24		480.023	296.9		481.188	221.8
473.216	204.6		475.351	1352		480.589	26.33		482.194	152.9
474.22	210.6		476.34	604.3		481.197	473.5		483.158	237.8
474.76	11.14		477.296	292.7		481.724	7.089		484.205	199.5
475.304	1051		478.255	217.7		482.264	305.8		484.713	1.013
476.264	689.6		479.217	191.4		483.223	267.3		485.223	221.8
477.253	402.3		480.234	168.1		484.195	230.7		486.125	267.1
478.253	245.1		480.734	1.013		484.697	1.013		486.68	6.076
479.238	248.1		481.245	189.4		485.217	240.9		487.207	412.8
480.208	157		482.256	170		486.206	303.8		488.204	267.8
481.155	220.4		483.223	162		486.729	6.076		489.184	268.8
481.69	7.089		484.253	121.5		487.249	249.1		489.706	3.038
482.228	173.3		485.273	158		488.209	742.8		490.249	205.6
483.175	239		486.214	344.3		488.734	2.025		490.755	1.013
483.68	2.025		487.205	1008		489.251	393		491.263	222.3
484.304	184.3		488.208	584.7		489.786	8.101		492.22	276.8
484.818	2.025		489.206	249.1		490.344	365.6		493.185	278.7
485.346	347.6		489.74	8.101		491.294	458.7		493.707	2.025
486.277	269.4		490.286	241		492.259	253.2		494.234	176.2
487.219	220		491.289	188.4		493.226	238		495.219	244.1
488.213	246.4		492.217	634.5		494.174	199.3		496.22	162
488.721	2.025		493.221	347.3		494.711	9.114		497.18	300.8
489.224	263.3		493.748	7.089		495.249	233.2		498.141	131.6
489.778	4.051		494.293	208.6		496.244	183.3		499.152	219.7
490.304	198.5		495.28	192.4		497.25	310.2		499.655	1.013
491.251	258.4		496.251	125.6		497.754	1.013		500.186	158.5
492.258	199.5		497.285	168.1		498.28	217.7		501.184	203.1
493.21	289.7		498.262	118.5		499.201	197.5		501.693	1.013
493.734	4.051		499.267	138.7		500.195	226.8		502.209	184.3
494.269	216.7		500.27	122.5		501.189	225.8		503.202	185.3
495.183	250.1		501.288	107.3		501.729	4.051		504.185	181.3
496.232	166.1		502.284	168.1		502.271	194.4		504.697	2.025
497.189	359.8		503.26	127.6		502.773	1.013		505.221	225.2
497.729	6.076		504.238	214.9		503.28	215.3		505.785	3.038
498.262	221.8		505.251	296.6		504.282	278		506.302	266.2
499.262	304.4		506.221	3545		505.272	282.9		507.284	263.3
500.257	202.5		506.733	2.025		506.276	199.5		508.241	158.5
501.202	152.9		507.239	1122		507.209	185.3		509.18	189.4
501.717	1.013		508.239	427.3		508.183	184.3		510.178	131.6
502.226	152.8		509.236	317.3		508.704	4.051		511.161	284.6
503.212	185.3		509.769	1.013		509.237	179.6		512.177	178.2
504.227	196.5		510.274	212.7		510.214	199.7		512.683	1.013
504.748	1.013		511.201	867.9		510.754	9.114		513.224	243.1
505.268	198.5		512.215	343.7		511.276	388.9		514.194	113.4
505.841	15.19		512.722	3.038		512.265	285.4		514.992	386.7
506.423	214.7		513.234	250		513.29	230.9		515.534	7.089
507.316	303		514.241	177.2		514.214	135.7		516.095	175.2
508.248	183.3		514.763	3.038		515.108	176.1		516.6	3.038
508.749	1.013		515.293	205.6		515.652	9.114		517.147	188.4
509.255	226.8		516.199	137.7		516.187	173.2		517.691	3.038
510.246	157		517.17	147.8		516.704	3.038		518.229	170.1
511.233	317.9		518.177	143.8		517.243	208.1		519.208	185.9
512.263	180.3		518.755	10.13		517.759	1.013		519.753	5.063
513.269	315.4		519.305	139.7		518.264	234.8		520.283	193.4
514.129	92.15		520.243	134.7		519.283	192.4		520.791	2.025
514.827	434.5		521.248	137.7		520.262	170.1		521.299	245.8
515.438	31.39		522.235	142.8		521.274	223.9		522.279	215.7
516.1	208.6		523.197	147.8		522.256	161		523.205	219.7
517.117	205.6		523.735	6.076		523.226	262.9		524.205	144.8
517.682	8.101		524.291	93.16		524.237	178.2		525.177	256.2
518.275	206.6		525.285	167.1		524.758	2.025		525.703	3.038
519.23	209.6		526.27	98.23		525.272	211.6		526.229	149.9
520.249	231.9		527.225	422.1		526.219	144.8		527.21	776.3
520.781	5.063		527.733	1.013		526.792	11.14		527.717	2.025
521.332	308		528.265	298.7		527.347	221.4		528.233	282.5
522.328	205.3		529.206	1341		528.278	159		529.206	543.4
523.227	214.8		530.218	497.5		529.226	232		530.194	249.7
523.735	3.038		530.735	4.051		529.727	1.013		531.177	214.7
524.26	145.8		531.268	241		530.247	240.2		532.16	158
525.245	237		532.226	147.8		531.234	140.8		533.126	187.3
525.774	1.013		532.737	1.013		532.141	148.9		533.689	16.2
526.288	176.2		533.254	134.7		533.136	148.9		534.243	150.9
527.295	270.2		534.219	248.8		533.665	3.038		535.237	202.5
528.254	177.1		534.721	1.013		534.24	154.9		536.245	669
529.177	456		535.245	225.8		534.79	8.101		537.243	339
529.704	5.063		536.182	135.9		535.328	206.5		538.212	169.1
530.254	210.6		536.994	229.9		536.242	1007		539.202	224.8
531.255	187.3		537.525	3.038		537.234	448.3		539.71	3.038
532.226	147.8		538.073	119.5		538.213	202.9		540.228	155.9
533.126	182.3		538.641	16.2		539.207	316.4		540.741	1.013
533.697	20.25		539.248	169.7		540.156	212.7		541.25	209.6
534.27	187		540.242	124.6		541.178	200.5		541.779	1.013
534.794	5.063		541.235	142.8		541.742	15.19		542.298	135.7
535.319	223.7		541.753	3.038		542.36	154.9		542.806	1.013
536.24	759.7		542.33	101.3		543.285	167.1		543.328	316
537.213	382.2		543.276	118.5		544.299	124.6		544.233	173.4
537.724	2.025		543.777	1.013		545.223	117.5		545.182	187.2
538.243	199.5		544.294	115.4		546.171	145.8		545.722	3.038
539.222	245.6		545.275	102.3		546.719	6.076		546.233	141.8
540.232	153.9		546.248	152.5		547.294	140.8		547.219	185.3
541.238	225.2		547.233	194.6		548.209	119.5		547.765	2.025
541.774	4.051		548.232	649.6		549.126	208.6		548.302	171.1
542.312	181.1		549.239	304.3		550.139	141.8		549.246	230.5
542.855	7.089		550.227	158.8		551.2	215.7		550.256	154.9
543.417	291		551.184	243.9		551.726	3.038		551.25	268.4
544.236	147.8		551.727	4.051		552.291	160		552.227	160
545.173	168.1		552.274	162.7		553.23	355.4		553.195	219.9
545.682	1.013		553.221	1446		554.242	173.5		554.214	121.7
546.205	115.4		554.219	438.1		555.245	178.2		555.189	224.8
546.724	1.013		555.227	258.3		555.835	10.13		555.717	2.025
547.235	168.1		555.765	14.18		556.446	179.2		556.242	155
547.766	2.025		556.304	151.5		557.286	161		557.24	202
548.303	146.8		556.811	4.051		558.234	215.9		557.76	4.051
549.244	247.3		557.322	292.9		559.23	145.8		558.287	136.7
550.245	167.1		558.309	188.3		559.735	2.025		559.191	149.9
551.25	270.4		559.202	125.6		560.261	196.1		559.693	1.013
552.258	154.9		560.115	113.4		560.769	1.013		560.209	153.9
553.182	209.6		561.139	126.6		561.285	152.2		561.183	160.7
553.713	4.051		562.159	121.5		562.263	145.5		561.69	1.013
554.253	167.1		562.714	5.063		562.775	3.038		562.224	119.4
554.784	5.063		563.285	122.5		563.307	199.5		563.148	178.6
555.316	258.6		564.267	171.5		564.247	149		563.701	8.101
556.305	183.1		565.27	118.5		565.185	221.5		564.253	147.9
557.302	193.4		565.786	1.013		565.703	8.101		565.238	192.4
558.255	181.7		566.298	119.7		566.224	171.1		566.231	103.3
559.189	159.8		567.284	119.5		567.226	137.5		567.189	213.4
559.709	2.025		568.312	124.6		568.123	119.4		567.74	7.089
560.27	166.9		569.242	774.5		568.716	16.2		568.278	135.2
561.241	197.7		569.756	4.051		569.314	243.7		569.248	334.6
562.218	143.8		570.269	313.6		569.827	1.013		570.261	176.5
563.132	117.5		571.229	1139		570.348	195.2		571.246	214.6
563.87	180.3		572.248	396.4		571.281	209.5		572.207	178.3
564.487	37.47		573.256	246.8		572.265	181		573.099	215.7
565.156	210.6		573.786	3.038		573.247	137.6		573.656	9.114
566.137	146.8		574.3	175.2		574.259	155.9		574.213	171.1
566.723	11.14		575.242	118.5		574.773	1.013		574.732	2.025
567.268	203.5		575.748	1.013		575.297	122.4		575.251	137.7
568.249	137.7		576.25	147.8		576.286	196.5		576.253	170.3
568.767	3.038		576.766	1.013		576.831	6.076		577.234	184.3
569.303	268.4		577.28	152.9		577.377	216.8		578.235	172.8
569.812	3.038		577.785	1.013		578.251	1522		578.751	5.063
570.335	184.3		578.296	173.2		579.27	535.3		579.275	198.1
571.274	227.8		579.302	119.5		580.288	323.4		579.904	19.24
572.252	145.8		580.23	104.3		581.274	221.8		580.504	289.9
573.073	282.7		581.204	174.2		582.296	184.3		581.312	235.9
573.675	40.51		582.2	112.4		583.284	187.6		582.26	174.1
574.271	204.6		582.709	2.025		584.319	202.4		583.194	232.9
575.244	178.1		583.238	166.1		584.829	4.051		583.72	6.076
576.244	249.5		583.741	1.013		585.357	224.2		584.284	168
576.751	1.013		584.299	109.4		586.281	161		585.232	264.2
577.255	211.6		585.287	226		587.216	154.9		585.767	6.076
577.757	1.013		586.236	131.6		588.187	129.6		586.309	254.8
578.269	264.8		587.237	141.8		588.72	1.013		587.278	496
578.798	1.013		588.252	167.1		589.229	122.5		588.224	206.6
579.307	232.2		589.216	154.1		590.254	189.4		589.106	246.9
579.934	20.25		590.181	218.3		591.278	211.8		589.612	2.025
580.537	501		591.206	163		591.781	1.013		590.132	212.1
581.347	391.5		592.214	111.4		592.302	157		590.701	23.29
582.317	214.5		593.184	145.7		592.811	1.013		591.263	197.4
583.276	231.7		593.722	4.051		593.317	233.9		591.795	1.013
583.807	4.051		594.284	111.4		594.251	1915		592.303	170.1
584.333	225.7		595.215	420.2		595.261	710.7		593.291	242.8
585.34	300		595.729	1.013		596.264	330.7		594.25	3114
585.856	5.063		596.236	210.3		597.272	248.7		595.261	1117
586.368	252.8		596.752	3.038		597.795	3.038		596.237	464.5
587.317	534.2		597.278	203.5		598.307	218.7		597.224	327.1
588.213	226.3		598.336	132.7		599.311	215.7		597.738	4.051
589.034	285.9		599.319	228.9		600.263	359.1		598.261	226.6
589.613	25.32		599.825	1.013		601.221	189.4		599.259	262.3
590.201	225.9		600.369	165.1		602.121	203		600.255	213.6
590.75	7.089		601.334	142.8		602.656	3.038		600.811	1.013
591.283	247.9		602.37	132.7		603.179	157.6		601.315	283.1
591.81	5.063		603.256	89.11		603.727	3.038		602.279	161
592.337	233.8		604.167	112.4		604.246	152.9		603.247	207.6
593.346	376.3		605.2	116.5		604.768	4.051		603.764	3.038
594.246	6809		606.2	161		605.319	147.8		604.284	161.2
595.262	2147		606.708	2.025		606.312	206.4		605.239	173.2
596.258	842.2		607.242	125.6		607.285	209.6		605.747	1.013
596.769	7.089		608.228	212.7		608.277	1505		606.265	168.1
597.282	518.7		609.201	118.5		609.283	549.1		607.257	285.3
597.808	15.19		610.004	220.8		610.279	251.1		607.767	2.025
598.348	356.1		610.59	15.19		611.267	243		608.271	1382
598.855	1.013		611.192	353.8		612.264	172.9		609.268	524.1
599.358	334.4		611.706	2.025		613.266	289.2		610.24	250.3
600.308	261.2		612.221	216.7		614.24	154		611.238	266.8
600.841	6.076		612.745	2.025		615.132	300.8		612.214	175.2
601.389	329.3		613.291	362.4		615.649	2.025		613.207	269.2
602.351	232.1		613.809	1.013		616.192	479.8		613.73	5.063
603.207	182.1		614.319	212.7		617.179	242.4		614.266	185.3
604.195	224.9		615.241	182.7		618.208	288.8		615.221	255.6
605.198	207.1		616.172	201.5		618.777	7.089		616.201	407.3
605.738	9.114		617.152	122.5		619.34	208.5		617.197	275.4
606.285	217.4		618.011	202.5		620.274	1550		618.15	318.3
606.786	1.013		618.609	12.15		621.289	573.6		618.676	2.025
607.291	441.4		619.208	161		621.799	4.051		619.215	204.4
608.268	2965		619.729	2.025		622.315	364		620.194	165
608.778	4.051		620.275	134.6		623.298	236.3		621.167	196.1
609.292	1079		620.811	7.089		624.235	190.3		621.697	7.089
610.286	434.2		621.387	102.3		624.737	1.013		622.265	270.4
611.246	276.5		622.41	105.3		625.275	162.3		623.236	206.6
611.756	3.038		623.396	115.4		626.276	189.1		624.241	294.9
612.315	240.3		624.325	257.2		627.227	187.5		625.298	370.1
613.312	251.7		624.844	8.101		628.209	157		626.276	8105
614.284	190.4		625.366	400		629.236	234.3		627.283	2670
615.176	225.8		626.273	14000		630.236	413.4		628.28	1075
615.68	5.063		626.777	6.506		631.232	251.2		629.227	526.2
616.203	586		627.285	4292		632.24	221.1		630.21	420
616.703	2.025		627.788	5.063		632.759	3.038		630.711	1.013
617.205	318.7		628.297	1623		633.274	196.1		631.215	329
618.187	408.2		629.262	720.3		633.795	1.013		632.212	290.4
618.735	12.15		629.822	43.54		634.314	225.1		633.207	245.7
619.304	301.4		630.386	444.4		634.824	1.013		634.152	164.8
619.819	2.025		631.34	329.2		635.335	276.4		635.196	180.9
620.339	281.5		632.269	216.3		636.263	4337		635.698	3.038
621.32	266.4		633.232	226.4		636.769	1.013		636.253	368
622.294	379.6		634.211	169.1		637.275	1439		636.767	6.076
623.269	218.7		634.72	2.025		638.273	576.8		637.3	266.7
624.268	163		635.228	150.3		638.784	2.025		638.192	145.8
625.26	236.9		635.743	1.013		639.3	343.3		638.968	511
625.773	3.038		636.262	222.8		640.256	231		639.54	20.25
626.297	169.1		636.804	7.089		641.255	230.1		640.105	319.6
627.264	214.7		637.322	194.5		642.209	308		640.686	22.28
627.768	1.013		637.872	2.025		643.221	260.4		641.263	309.8
628.277	151.9		638.38	271.8		644.13	312.8		642.266	192.4
629.231	214		639.354	197.5		645.099	250.4		643.227	228.6
630.14	340.7		640.333	167.1		645.666	7.089		644.21	206.6
630.669	5.063		641.34	224.4		646.23	219.1		644.764	13.16
631.221	227.7		642.293	152		647.186	144.9		645.333	351
632.242	233.5		643.173	188.4		648.175	204.2		646.233	215.4
632.755	4.051		643.697	6.076		648.735	16.2		647.029	402.5
633.306	223.8		644.236	167.1		649.3	242.8		647.673	36.46
634.315	160.9		644.747	3.038		650.28	2566		648.251	795.6
635.305	195.4		645.262	178.2		650.785	2.025		648.756	2.025
636.278	779.8		646.23	151.9		651.293	941.7		649.26	570.3
637.284	363.9		646.747	5.063		652.289	458.3		650.267	376.6
638.209	194.3		647.281	136.7		653.255	319.4		651.261	228.6
638.989	578.8		648.251	503		653.769	2.025		651.807	9.114
639.494	4.051		648.763	7.089		654.271	228.9		652.335	228
640.044	262.9		649.277	738.2		654.791	4.051		652.858	2.025
640.676	31.39		650.27	512.4		655.327	259.1		653.377	249.1
641.313	274.4		650.801	3.038		656.25	186.6		654.298	854.2
642.308	157		651.321	299.7		657.206	225.8		655.287	408
643.268	221.4		651.898	14.18		658.245	570.1		656.293	243
644.239	173.2		652.449	231.9		659.227	250.6		657.237	270.8
645.153	207.3		653.335	184.3		660.217	368.4		657.742	1.013
646.024	320.4		654.278	1185		660.757	14.18		658.269	201.7
646.997	465.3		655.284	559.5		661.302	226.2		658.816	7.089
647.546	18.23		656.266	281.4		662.283	846.4		659.368	259.3
648.129	262.3		657.218	206.6		662.788	1.013		660.261	184.5
648.668	8.101		658.17	173.2		663.294	417.8		661.189	331.4
649.227	233.9		658.679	2.025		663.814	2.025		661.73	17.22
649.755	5.063		659.184	204.6		664.325	264.8		662.29	200.1
650.275	388.2		660.15	169.9		665.308	216.9		663.244	175.3
650.788	1.013		661.148	138.7		665.809	1.013		664.222	261.2
651.298	226		661.668	2.025		666.326	172.2		665.2	191.4
652.23	169		662.196	135.5		667.288	173.2		665.733	9.114
653.091	245.5		663.158	138.6		668.289	862.4		666.264	463.6
653.977	332.3		663.723	5.063		669.278	420.8		666.79	10.13
654.481	1.013		664.241	162.4		670.252	210.1		667.343	406.7
655.03	249.1		664.766	3.038		671.189	263.6		668.297	1355
656.062	183.3		665.35	161		671.721	15.19		669.297	568.4
656.673	27.34		665.887	9.114		672.247	348.8		670.256	281.3
657.272	211.1		666.424	323.2		673.241	249.5		671.199	297.7
657.797	7.089		667.406	762.1		673.747	3.038		672.214	206
658.328	276		668.29	27150		674.254	277.4		672.719	2.025
659.26	193.2		668.793	6.622		675.281	210.4		673.262	213.6
660.152	281.1		669.298	8816		676.26	152.4		674.195	151.9
660.679	5.063		670.291	3196		676.781	4.051		675.13	191.4
661.201	378.6		671.273	1218		677.322	161.4		676.143	214.8
661.75	28.35		672.237	708		678.267	455.6		676.716	12.15
662.325	200.3		673.234	764.6		678.809	9.114		677.26	214.7
663.319	164		674.222	447.7		679.381	288.9		678.259	184.3
664.317	164.1		674.744	21.27		680.251	166		679.246	181.2
664.844	2.025		675.261	304.3		681.021	193.4		679.777	4.051
665.347	169		676.236	256.3		681.59	13.16		680.327	178.2
665.881	1.013		676.74	3.038		682.17	156.9		681.3	181.3
666.39	186.3		677.259	269.2		682.736	21.27		682.27	157.7
667.367	194.7		678.244	257.5		683.302	172		683.187	288.5
668.216	555		678.796	21.27		684.286	186.8		683.722	11.14
668.725	12.15		679.389	297.4		685.278	251.7		684.261	196.4
669.265	298.6		680.364	277.5		686.251	159		685.245	191.4
670.237	154.7		681.32	170.1		687.219	148.8		686.222	139.7
671.163	168		682.31	225.8		687.773	11.14		687.24	160
671.715	13.16		683.324	174.2		688.38	208		687.741	1.013
672.29	189.1		684.273	195.4		689.286	164.9		688.246	171.1
673.273	162.9		684.797	4.051		690.213	223.3		689.246	612.1
673.84	7.089		685.329	175		690.741	6.076		689.765	2.025
674.414	207.6		686.308	143.4		691.274	183		690.27	324
675.41	220.7		687.292	113.4		692.295	290.9		691.257	275.6
676.387	140.8		688.297	140.5		692.806	4.051		692.251	225.8
677.336	133.7		689.253	319.4		693.355	195.5		693.235	174.2
678.317	193.4		689.78	7.089		694.326	149.9		694.284	166.1
678.883	5.063		690.306	1322		694.84	2.025		695.247	138.7
679.423	270.1		691.29	1446		695.356	178.2		695.761	5.063
680.41	157.3		692.274	696.3		696.346	186.3		696.295	226.4
681.337	226.8		692.793	5.063		697.295	196.5		697.276	201.5
682.304	155.9		693.309	346		698.223	188.2		698.25	128.6
683.252	304.6		694.306	250.9		698.797	7.089		699.234	194.4
684.248	166.1		695.292	207		699.353	214.7		700.202	111.4
685.25	177.2		696.288	2002		700.312	197.7		701.228	176.2
685.77	3.038		696.79	2.025		700.844	5.063		701.737	1.013
686.288	136.7		697.293	783.7		701.388	209		702.247	133.7
686.82	5.063		697.832	10.13		702.278	196.8		703.195	172.4
687.38	118.5		698.362	390.5		703.25	198		704.184	122.5
687.886	2.025		699.326	243.2		703.775	1.013		705.127	287.8
688.414	143.8		700.338	176.1		704.291	261.4		706.121	190.4
689.355	187.3		700.846	2.025		705.276	169.6		706.64	3.038
690.357	152.9		701.356	175.4		706.235	183.3		707.224	155.8
691.309	126.6		702.343	143.1		707.246	114.4		708.23	192.5
692.293	172.2		703.182	67.59		708.245	147.8		708.744	2.025
693.32	148.9		703.875	138.7		708.793	16.2		709.267	152
694.363	135.7		704.438	14.18		709.366	181.3		710.266	283.4
695.196	93.16		705.039	137.1		710.311	1434		710.799	6.076
695.967	254.9		705.611	13.16		711.316	604.1		711.33	210.1
696.654	78.99		706.236	261.5		712.302	284.8		711.852	3.038
697.385	189.4		707.228	145.6		712.805	1.013		712.375	218.7
698.368	140.8		707.785	21.27		713.338	298.7		713.378	319.2
699.31	180.7		708.36	245.9		714.352	209.1		714.355	183.3
700.311	116.3		709.322	545.3		715.323	220.8		715.303	179.2
700.828	1.013		710.301	7613		716.275	187.3		716.263	136.7
701.353	188.4		710.809	2.025		717.242	157		717.286	209.6
701.904	7.089		711.325	2820		718.195	137.7		718.295	131.2
702.455	160		712.329	1257		718.746	8.101		719.243	293.3
703.307	145.8		713.349	630.3		719.31	117		720.224	164
704.157	137.7		714.293	339.5		720.306	176.7		721.186	162
705.022	252.2		715.275	1158		721.268	115.4		721.694	2.025
705.576	17.22		715.779	2.025		722.193	129.6		722.215	137.7
706.145	175.1		716.298	462.3		723.16	165.3		722.726	1.013
706.712	15.19		717.258	280.5		723.68	1.013		723.237	152.9
707.329	115.4		718.197	257.3		724.297	172.9		724.282	272.6
708.326	167.1		718.705	1.013		724.805	1.013		724.808	7.089
709.328	147.8		719.215	244.2		725.312	205.6		725.366	237
710.288	227.8		720.169	234.1		726.3	920.3		726.302	3835
710.849	16.2		720.682	2.025		727.303	446.3		726.803	2.025
711.462	238.4		721.203	178.9		728.304	237		727.308	1403
712.449	237.8		721.736	10.13		728.823	2.025		728.3	572.5
713.36	338.4		722.265	193.4		729.365	188.4		729.279	293.5
714.356	218.7		723.24	118.2		730.213	101.3		729.805	5.063
715.303	187.3		724.244	197.1		731.042	169.1		730.333	241.9
715.838	6.076		724.746	1.013		731.692	28.35		731.244	216.5
716.358	180.3		725.284	145.4		732.335	233.3		732.21	211.9
717.304	160.7		726.256	264		732.859	3.038		733.23	235.9
718.292	114.4		726.772	1.013		733.382	214.2		734.176	185.3
719.294	308.2		727.288	214.4		734.319	190.7		735.157	168.3
720.331	190.2		727.848	8.101		735.285	160.7		735.678	2.025
721.34	158		728.396	136.7		735.801	1.013		736.22	129.6
722.32	141.8		729.34	132.6		736.316	137.7		737.215	173.2
723.303	151.5		730.344	131.5		736.841	4.051		738.269	212.7
723.804	2.025		731.283	789.9		737.371	131.6		738.794	3.038
724.321	295.7		731.797	2.025		738.354	137.7		739.319	328
724.878	7.089		732.312	708.7		739.326	175.7		740.319	1303
725.41	317		733.285	1350		740.328	637.9		740.827	4.051
726.298	4753		733.797	3.038		740.835	1.013		741.334	644.5
726.803	1.013		734.299	559.5		741.338	331		742.314	288.5
727.307	1771		734.816	6.076		742.374	196.3		743.287	219.7
728.304	678		735.335	301.9		743.372	200.5		744.261	184.3
729.279	327.7		736.329	188.9		744.264	113.1		744.801	4.051
730.279	214.6		737.274	149.4		745.221	187.7		745.32	175.2
731.207	167.1		737.795	2.025		745.794	17.22		746.253	119.5
732.189	204.1		738.303	677.3		746.452	177.2		747.204	177.2
732.793	38.48		738.817	1.013		747.306	124.5		747.755	17.22
733.428	300		739.329	325.7		748.231	214.7		748.31	278.3
734.355	169		739.851	2.025		748.75	2.025		749.273	174.1
735.23	167		740.368	240.2		749.26	153.4		750.257	190.4
735.801	6.076		741.344	162		750.296	213.3		751.239	161
736.336	138.7		741.854	2.025		751.306	185.2		752.249	155.8
737.342	152		742.404	93.16		751.814	5.063		753.213	155.9
738.337	188.3		743.326	184.6		752.326	1767		753.747	14.18
739.332	343.7		744.231	110.3		753.334	700.8		754.325	319.7
740.319	1840		744.752	2.025		753.858	13.16		755.344	238.1
740.833	5.063		745.293	164.6		754.39	381.7		756.283	158
741.345	868		746.27	125.6		755.275	224.4		757.242	203.5
742.352	358.3		747.24	102.5		756.193	207.9		758.228	157
743.307	235.7		747.791	5.063		757.197	196		758.731	1.013
744.306	153.9		748.33	134.7		758.183	143		759.252	217.5
744.856	1.013		749.333	121.7		758.808	20.25		759.776	2.025
745.366	155.6		750.335	162		759.414	151.2		760.306	163
746.321	136.1		751.315	267.1		760.299	95.16		760.836	2.025
747.327	152.6		752.317	992		761.195	135.6		761.338	244.7
748.244	225.6		753.315	465.1		762.209	210.7		762.288	188.1
749.193	205.2		754.314	256.2		763.187	176		763.26	209.2
750.211	205.2		755.264	361		763.765	19.24		764.232	160
751.232	147.8		755.794	4.051		764.37	165.8		764.741	2.025
752.255	161		756.332	171.5		765.318	174.3		765.262	154.9
752.797	6.076		757.282	516.5		766.316	228.2		766.276	302
753.381	170.1		758.302	291.9		766.832	4.051		766.797	2.025
754.337	408.8		758.807	2.025		767.4	273		767.307	217.6
755.33	264.3		759.314	225.1		768.32	3676		768.312	408.4
756.314	151.9		760.311	161.8		769.332	1399		768.823	2.025
757.26	162		761.257	192.7		770.325	593.5		769.364	259.9
757.77	2.025		761.765	1.013		771.331	293.3		770.288	215.5
758.292	102.3		762.271	129.2		772.338	208.4		771.142	241
759.307	148.9		762.786	4.051		773.361	167.6		771.642	1.013
760.316	125.6		763.291	137.5		774.356	243.5		772.195	168.1
760.835	4.051		763.842	1.013		774.894	4.051		772.726	4.051
761.365	236.5		764.377	121.5		775.431	261.8		773.283	190.5
762.361	184.5		764.882	1.013		776.376	184.5		774.219	108.4
763.342	171.1		765.396	114.9		777.382	119.6		775.269	209.1
764.309	139.7		766.371	101.9		778.255	116.8		776.232	111.4
765.31	130.6		767.345	80		779.248	158.9		777.239	185.4
766.304	361.2		767.849	2.025		780.263	155.9		777.789	15.19
766.806	1.013		768.359	230.4		781.261	193		778.4	162.6
767.325	207.7		769.354	163.8		781.807	13.16		779.295	154.3
768.319	515.8		770.332	222.4		782.345	1743		780.269	206
769.338	311.3		771.279	120.5		782.852	3.038		781.285	181.6
769.862	8.101		772.148	239.2		783.365	742.9		782.303	208.8
770.378	232.9		772.701	15.19		784.347	353.2		783.264	175.6
771.295	167.1		773.274	795.3		785.345	232.7		783.783	9.114
772.236	155.9		773.786	4.051		786.295	164.4		784.323	400.2
772.765	4.051		774.303	404		786.826	7.089		785.314	279.8
773.279	165.1		774.81	2.025		787.37	178.7		786.332	439.9
774.306	114.4		775.313	604.8		788.287	157.7		786.876	1.013
775.29	157		776.313	265.3		789.158	233.4		787.387	329.7
775.821	6.076		776.818	1.013		789.723	17.22		788.345	4699
776.381	125.6		777.334	169.6		790.29	394		788.846	2.025
777.392	161		778.316	108.4		790.811	9.114		789.348	1913
778.324	150.9		779.314	92.84		791.326	214.6		790.353	813
779.272	165.1		780.246	199.6		792.33	209.4		791.326	375.5
779.801	8.101		780.797	11.14		793.301	211.2		792.288	241.5
780.313	213.9		781.336	149.6		793.821	8.101		793.282	287.5
781.299	157		782.251	88.23		794.34	1237		794.267	166.2
781.806	1.013		783.163	124.9		794.844	2.025		795.226	177.7
782.329	256.8		783.751	10.13		795.349	520.4		795.747	3.038
782.833	1.013		784.332	105.1		795.868	9.114		796.27	140.6
783.34	179.2		785.269	142.1		796.39	400.6		797.243	164.3
783.847	3.038		785.805	15.19		797.381	186.7		797.804	16.2
784.374	207.1		786.365	193		798.355	158.3		798.366	199.1
785.404	172.1		786.876	2.025		798.859	2.025		798.888	2.025
786.427	112.4		787.383	325.3		799.371	178.9		799.42	178.7
787.287	110.4		788.342	5790		800.367	597.1		800.363	417.3
787.833	3.038		789.35	2195		801.363	304.8		801.329	245.3
788.364	128.6		790.346	873.7		802.312	168.5		802.339	428.2
789.334	155.9		790.87	10.13		803.29	221.2		803.29	230.4
789.836	1.013		791.386	454		803.826	2.025		804.308	163.3
790.346	132.7		792.286	190.6		804.329	313.6		805.297	167.9
791.278	115.9		793.051	347.4		805.334	225.3		805.831	3.038
792.258	150.9		793.612	22.28		806.315	193.4		806.413	151.9
792.784	9.114		794.202	330.8		806.85	5.063		807.279	137.2
793.313	220.8		794.729	4.051		807.395	138.9		808.167	173
794.319	157		795.25	204.2		808.364	164.6		808.757	20.25
795.307	123.5		795.778	5.063		808.906	7.089		809.348	121.3
795.809	1.013		796.314	152.6		809.457	175.4		810.336	349.8
796.353	140.8		797.303	152.9		810.343	1483		811.322	291.6
797.357	151.2		798.262	135.8		811.355	658.8		812.289	274.6
798.327	165.1		798.766	1.013		812.369	392.7		813.338	208.7
798.9	19.24		799.299	201.9		813.345	199.7		813.845	2.025
799.492	161.9		800.279	160.6		813.851	3.038		814.354	212.6
800.349	363.6		801.181	213.1		814.367	187.7		815.319	283.5
801.334	245.9		801.807	29.37		815.338	142.3		815.828	1.013
802.343	125.5		802.4	205.8		816.337	201.5		816.334	729
803.325	140.5		803.369	161.6		816.849	2.025		817.338	371.6
803.839	1.013		803.949	5.063		817.371	225		818.31	197.6
804.354	99.08		804.499	160.8		818.328	207.3		819.276	166
805.34	104.2		805.34	116.5		819.277	126.7		819.787	1.013
806.274	111.3		806.375	134.5		820.16	150.1		820.295	126.8
807.18	157.7		806.907	4.051		821.135	140.8		821.258	112.4
808.11	188.3		807.44	142.8		821.705	11.14		822.23	167.7
808.729	24.3		808.399	112.9		822.297	229.4		823.207	138.8
809.316	111.6		809.401	108		822.834	3.038		824.243	142.3
809.856	1.013		810.346	309.5		823.383	166.4		824.761	3.038
810.384	173		811.328	489.2		824.351	686.4		825.331	142.4
811.332	157.3		811.829	1.013		824.858	1.013		826.31	234.2
812.315	205.8		812.33	416.3		825.367	352.3		827.308	171
812.838	9.114		812.929	41.52		825.891	2.025		827.823	2.025
813.384	171.1		813.566	320.4		826.403	242.2		828.349	462.4
814.327	125.6		814.39	177.9		827.317	137.4		829.334	356.6
815.263	257.1		815.246	283.8		828.24	169.1		829.854	4.051
815.784	5.063		815.788	20.25		829.285	161.9		830.362	710.7
816.315	145.8		816.346	628.1		830.357	177.3		831.37	371.9
816.845	6.076		817.351	362.3		831.35	152.3		832.358	256.3
817.384	132.7		818.365	230		832.324	244.3		833.3	199.3
817.891	1.013		818.881	3.038		832.877	9.114		834.233	133.5
818.43	107.3		819.394	137		833.412	191.2		834.779	10.13
819.386	121.5		820.214	72.91		834.289	192.1		835.331	148.5
820.393	110.4		820.974	131.3		835.274	188.7		836.282	113.2
821.397	121.5		821.545	25.32		835.805	7.089		837.172	188.4
822.351	164.7		822.139	165.8		836.352	602.1		837.737	6.076
822.865	5.063		822.682	4.051		837.366	324		838.274	185.4
823.414	161		823.221	153.8		838.38	241		839.269	148
824.351	126.2		824.196	127.7		839.295	118.3		839.772	2.025
825.226	186.6		824.729	1.013		840.199	161.1		840.331	221.3
825.826	10.13		825.273	125.4		840.815	30.38		840.868	2.025
826.394	154.9		826.241	129.5		841.444	189.4		841.39	177.1
827.328	107.3		826.796	15.19		842.371	958.7		842.336	210
828.196	130.6		827.416	126.2		843.352	458.6		842.849	1.013
829.139	148.9		827.921	2.025		844.366	232.9		843.349	181
829.672	4.051		828.439	494.6		845.331	258.6		844.314	293.6
830.234	97.22		829.441	811.9		846.305	198.2		845.308	237.5
830.776	9.114		830.359	27460		847.332	164.4		845.852	4.051
831.354	118.5		831.362	10860		848.295	137		846.376	169.5
832.302	117.5		831.864	6.17		849.199	152.4		847.351	201
833.299	147.8		832.371	3920		849.788	5.063		848.311	142.8
833.849	2.025		833.363	1455		850.354	120.5		849.31	166.8
834.384	104.3		834.36	781.2		851.353	127.5		850.313	144.7
835.356	120.5		835.32	554.4		852.349	367.9		850.817	1.013
836.285	102.3		836.315	398.4		853.361	239.8		851.336	497
837.152	151.3		837.277	291.3		853.891	4.051		851.851	2.025
837.768	14.18		838.16	183.5		854.444	198.7		852.359	283.1
838.337	157.6		839.082	257.4		855.39	137.1		853.332	250.4
839.331	153.5		839.606	4.051		856.366	234.1		854.333	203.9
840.331	200.5		840.16	228.9		857.36	255.4		854.871	2.025
840.857	7.089		840.71	13.16		858.364	1010		855.403	154.9
841.433	142.4		841.297	238.6		859.367	508.8		856.389	344.7
842.41	228.7		842.286	259.8		860.363	287.5		856.897	3.038
843.351	158.1		843.26	180.9		860.886	2.025		857.402	342.6
844.294	193.7		843.834	24.3		861.394	182.9		858.356	6029
844.846	22.28		844.404	290.1		861.941	7.089		858.859	2.025
845.442	226.6		845.407	181.5		862.512	164.9		859.36	2441
846.409	129.6		846.364	189		863.394	119.3		859.862	2.025
847.298	159.3		847.281	185.8		864.281	200.7		860.367	969.1
847.855	9.114		847.85	21.27		865.225	177.3		860.887	4.051
848.408	137.7		848.433	127.4		865.788	10.13		861.392	522.6
849.363	108.4		849.448	113.2		866.338	237.7		862.345	190.3
850.373	111.8		850.455	188.5		866.841	2.025		863.289	232.5
851.347	198		851.445	244.4		867.37	176		864.277	183.2
851.876	4.051		852.378	887.7		867.891	6.076		865.224	166
852.403	131.1		853.346	1078		868.407	133.8		866.114	209.7
853.344	98.51		853.852	4.051		869.389	133.1		866.661	8.101
854.315	125		854.358	790.3		870.38	150.6		867.226	198
854.819	1.013		855.326	406.5		870.884	1.013		867.771	6.076
855.357	116.9		855.833	2.025		871.39	172.6		868.323	150.8
856.37	347.2		856.352	291.6		872.374	547.9		869.32	157.2
856.895	15.45		856.857	3.038		873.362	294.3		869.836	5.063
857.419	362.8		857.362	249.2		874.322	183.2		870.361	238.9
858.353	7752		858.357	2164		875.24	176.9		871.343	296.5
859.355	3206		858.859	2.025		875.808	27.34		871.879	1.013
860.365	1204		859.36	983.1		876.397	154.3		872.38	1929
861.368	490.1		859.862	1.013		877.384	162.4		873.383	895.1
862.301	277.1		860.372	427.6		877.898	6.076		874.372	489.2
863.192	243		861.356	245.6		878.424	294.1		875.36	252.5
864.178	160		862.098	64.64		879.361	188.2		876.341	163.9
865.168	157.2		862.842	168.1		880.283	211		877.327	161.3
866.095	197.8		863.509	48.29		880.796	5.063		877.856	1.013
867.111	137.4		864.182	126.7		881.325	138.6		878.36	124.2
868.122	137.6		865.041	94.5		881.835	1.013		879.345	195.2
868.7	11.14		865.976	116.2		882.35	159.2		880.331	270
869.282	158.7		866.944	105.9		883.296	173.5		881.302	212.9
869.836	6.076		867.657	21.27		883.832	9.114		882.273	214.9
870.38	242.2		868.305	208.7		884.372	1149		883.313	156.5
870.894	3.038		868.873	15.19		884.881	3.038		884.305	161.3
871.418	285.5		869.497	203.9		885.394	629		885.306	171.2
872.372	2538		870.499	585.4		886.411	329.1		885.839	12.15
872.883	3.038		871.489	1425		887.411	285.4		886.359	336
873.392	1256		872.374	42980		888.385	195		886.891	3.038
874.394	553.2		872.876	2.025		889.299	114.1		887.408	209.2
875.351	296.9		873.382	17980		890.211	120.9		888.368	266.8
876.351	163.1		874.381	6599		891.206	146.1		889.319	169.7
877.236	120.6		875.366	2505		891.724	1.013		890.339	137.5
878.144	134.3		876.3	1017		892.268	115		890.84	1.013
878.708	7.089		877.268	1201		892.783	3.038		891.352	239.1
879.239	153.6		877.792	26.3		893.344	133.6		892.323	139
879.83	20.25		878.313	723.7		894.327	156.2		893.342	237.4
880.449	226.5		879.286	410.9		895.305	170.5		894.346	228.8
881.349	134.3		879.795	10.66		895.861	11.14		895.337	195.2
882.307	238		880.311	379.9		896.438	161.9		896.277	152.7
883.262	122.6		881.267	302.4		897.423	152.6		896.815	8.101
883.772	2.025		882.206	351.7		898.401	311.4		897.363	128.8
884.325	129.8		883.175	252.3		898.918	1.013		898.351	287.5
885.338	146.4		884.151	276.1		899.427	308.2		899.357	198.9
886.36	374.5		884.691	5.063		900.374	3346		899.866	3.038
886.863	2.025		885.258	202.3		900.876	2.025		900.375	526.8
887.399	251		885.823	25.32		901.38	1531		900.876	1.013
887.917	1.013		886.378	310.5		902.377	648.8		901.381	245.6
888.436	180.6		887.34	205.3		902.888	8.101		901.883	1.013
889.381	171.8		888.336	228.8		903.397	312.6		902.4	276
890.313	106.1		889.313	193.5		904.362	204.8		903.341	177.7
890.819	1.013		889.876	20.25		905.265	117.3		904.352	118.5
891.325	154.4		890.498	175.3		906.178	202.4		905.332	139.3
892.366	117.5		891.401	133.5		906.861	43.54		906.302	128.3
893.367	231.4		892.271	194.4		907.505	172.1		907.292	170.1
893.902	6.416		892.821	13.16		908.546	137.3		908.281	104.3
894.432	179		893.369	465.7		909.349	80.56		909.257	166.1
895.377	152.6		893.874	6.076		910.303	118.3		909.773	3.038
896.347	188.8		894.383	1303		911.252	119.8		910.333	157.7
896.853	2.025		895.374	1618		911.811	8.101		911.297	130.8
897.369	111.9		896.36	841.9		912.357	170.8		911.802	1.013
898.337	329.6		896.88	10.13		912.893	9.114		912.344	221.1
898.864	6.076		897.391	367.2		913.469	181.6		913.32	187.3
899.381	229.2		898.381	262.8		914.396	1722		913.84	5.063
900.369	762.3		899.388	264.8		915.404	786.8		914.369	260.4
900.873	2.025		900.377	3188		916.393	393		914.88	1.013
901.379	367.4		900.883	2.025		917.355	196.9		915.401	188
901.894	2.025		901.385	1390		918.327	167.3		916.373	1121
902.407	291.4		902.385	610.1		918.867	14.18		917.379	585.2
903.312	180.5		903.283	244		919.428	161.7		918.39	273.7
904.283	142.5		904.081	195.5		920.03	13.16		919.372	195
904.83	6.076		905.1	176.4		920.657	234.8		920.371	188.1
905.38	125.4		906.092	123		921.502	79.38		921.391	193.8
905.903	1.013		906.63	9.114		922.333	325		922.381	135.7
906.419	96.94		907.22	150.9		922.857	5.063		923.362	156.8
907.402	141.2		908.276	123.7		923.389	159.8		924.333	111.7
908.391	104.4		909.218	97.76		924.376	189.7		924.848	5.063
909.366	135.2		909.769	8.101		924.893	5.063		925.373	169.8
910.319	101.9		910.32	218.8		925.433	163.9		926.388	133.7
911.236	115.3		910.919	31.39		926.401	864.4		927.32	107.7
911.773	10.13		911.513	186.1		927.411	467.2		928.273	137.1
912.322	205.9		912.451	247.5		928.407	310.9		928.81	2.025
913.336	176.6		913.42	669.1		929.386	192.6		929.338	149.6
913.887	2.025		914.387	6099		929.901	1.013		929.862	4.051
914.392	284.6		915.4	2609		930.42	184.1		930.396	631.8
915.395	196.4		916.392	1183		931.428	121.2		931.403	364.1
916.368	1316		917.368	627.6		932.42	359		932.4	334.9
917.37	637.6		918.371	355.3		933.417	210.5		933.405	201.6
918.372	278.8		919.37	535.1		934.402	122.6		934.359	104.4
919.323	164.9		920.359	309.2		935.358	235.1		935.303	138.3
920.313	143.1		920.872	5.063		936.368	243.4		935.805	1.013
920.823	3.038		921.383	218.3		937.357	183.7		936.318	130.5
921.375	186.1		922.352	222.5		938.345	204.3		936.821	2.025
922.388	137.8		923.301	238.2		938.9	12.15		937.34	123.6
923.292	97.17		924.293	162.2		939.495	114.6		937.846	1.013
924.197	122.1		925.215	154.9		940.415	285		938.414	154
924.779	14.18		925.719	2.025		940.928	2.025		938.947	7.089
925.364	170.6		926.243	155.7		941.437	234.6		939.479	150.1
926.368	133.7		927.219	127.5		942.39	3585		940.349	115.9
927.359	92.44		927.804	20.25		942.893	4.051		941.256	102.2
928.351	156.3		928.392	218.8		943.4	1566		941.8	2.025
929.38	136.5		928.912	1.013		944.399	640		942.323	151
929.884	1.013		929.424	127.3		945.38	286.9		943.315	126.6
930.389	789.2		930.417	254.5		946.382	184.8		943.828	6.076
931.399	426.8		931.387	164.8		947.313	156.3		944.37	246.6
932.407	363.2		932.377	142.5		948.312	179.9		945.395	149.8
933.386	177		932.916	5.063		949.308	189		945.896	2.025
934.354	117.8		933.471	131.7		950.282	196.4		946.401	502.2
934.86	1.013		934.425	114.4		951.303	119.7		947.375	294
935.395	109.9		935.362	730.7		951.813	4.051		948.386	314
935.936	1.013		935.87	2.025		952.344	121.6		948.917	9.114
936.456	109.4		936.374	571.8		953.322	111.8		949.441	279.1
936.977	1.013		936.881	1.013		954.331	163.8		950.42	2448
937.511	123.8		937.383	682.9		955.388	171.6		951.42	1072
938.467	112.8		938.373	360.1		955.895	6.076		952.43	449.3
939.322	97.81		939.344	187.8		956.408	1436		953.405	265.5
940.198	194.3		939.86	1.013		957.411	746.2		954.26	124
940.723	2.025		940.375	142.2		958.422	379		955.034	161.3
941.248	107.3		941.347	138.4		959.404	184		955.645	24.3
941.79	7.089		942.39	512.8		960.408	197.1		956.244	155.6
942.387	184		942.917	4.051		960.927	2.025		957.279	126.3
943.361	150.5		943.435	241.8		961.486	129.8		957.803	1.013
944.388	292.6		944.439	169.9		962.486	162.1		958.353	180.3
944.925	4.051		944.967	5.063		963.383	109.7		959.371	141
945.461	182.1		945.51	111.7		964.368	306.2		959.908	10.13
946.341	112.4		946.311	42.53		964.879	1.013		960.454	187.6
947.24	170.3		947.092	105.3		965.395	183.6		961.425	135.7
947.772	2.025		947.685	10.13		966.4	210		962.387	176.4
948.294	126.6		948.26	129.2		967.395	144		963.366	171.4
948.816	8.101		948.796	3.038		968.403	455.7		963.894	1.013
949.362	128.6		949.342	225.1		969.387	253.9		964.405	506.1
949.889	7.089		949.879	14.18		970.377	170.4		965.381	335.4
950.411	91.14		950.416	1563		971.327	144.3		966.345	164
951.436	103.3		951.409	744.6		972.368	170.5		967.332	151.7
952.455	124.6		951.922	6.076		972.898	6.076		967.855	5.063
953.428	112.4		952.44	379.7		973.437	166.3		968.389	139
954.392	142.8		953.445	192.6		974.42	603		969.313	139.6
954.893	1.013		954.382	143.1		975.431	327.3		969.819	4.051
955.409	105.4		955.243	232.9		976.406	170.4		970.341	127.2
956.382	123.5		955.825	17.22		977.377	231.8		971.365	132.9
957.356	106.3		956.388	712		978.392	296.4		971.885	6.076
957.87	1.013		957.404	360.6		979.375	168.4		972.409	298.2
958.408	226.8		958.373	202.3		979.894	3.038		973.409	237.9
958.914	2.025		959.326	194.3		980.413	183.5		974.387	282.6
959.42	165.1		959.86	5.063		981.364	104.5		975.449	173.3
960.416	154.9		960.399	138.1		982.374	187.9		976.444	234.7
961.417	129.6		961.392	211.2		982.896	5.063		977.391	181
962.371	84.05		961.898	1.013		983.441	158.8		977.91	2.025
963.292	106.3		962.452	194.2		984.404	2534		978.418	632.8
964.323	114.4		962.954	2.025		985.419	1277		979.411	337.5
964.834	1.013		963.465	184.8		986.414	570.2		980.431	199.9
965.344	120.5		964.435	195.9		987.37	267.3		980.933	1.013
966.325	114.3		965.385	177.3		988.345	171.6		981.441	124.7
966.891	12.15		966.316	126.2		988.865	7.089		982.393	112.2
967.449	130.3		967.312	129.7		989.428	195.4		983.388	120.5
968.458	152.2		967.892	20.25		990.418	854.2		983.89	1.013
969.423	94.18		968.461	123.5		991.424	516.1		984.391	132.9
969.932	1.013		969.309	87.2		992.416	278.2		985.42	113.4
970.434	119.5		970.24	122.5		993.407	158.1		986.391	130
971.358	78.99		970.831	14.18		994.34	117.8		986.923	1.013
971.892	1.013		971.395	105		995.269	123.7		987.441	161.7
972.407	172.2		972.376	173.5		995.841	2.025		988.445	295.9
973.406	153.9		973.385	257.4		996.36	142.4		989.447	277.1
974.389	175.4		973.896	6.076		997.332	146.1		990.417	4614
975.381	142.8		974.414	225.9		997.876	10.13		991.419	2103
975.915	2.025		975.342	143.4		998.43	969		992.418	1105
976.458	161		976.263	216.5		999.424	452.9		993.426	535.6
977.476	144.8		976.843	21.27		1000.42	237.3		994.435	300.7
978.433	113.4		977.383	287.5		1001.38	152.6		995.439	231
979.451	133.2		978.399	317.2		1002.31	150.7		996.422	133.8
980.451	92.11		979.384	282.4		1002.87	11.14		997.222	64
981.428	81.01		980.376	159.9		1003.43	140.8		998.078	149.8
982.399	82.03		981.359	113.4		1004.44	515.8		998.792	52.66
983.367	121.6		982.175	50.18		1005.43	290.2		999.527	102.7
984.365	124.3		982.875	99.24		1006.38	285.5		1000.48	101
985.355	86.02		983.537	19.75		1007.34	157.8		1001.37	114.5
986.393	112.9		984.278	177.6		1008.32	165		1002.32	208.9
986.913	2.025		985.255	86.61		1008.84	1.013		1002.86	5.063
987.442	115.4		986.265	98.48		1009.37	132.7		1003.4	226.1
987.952	2.025		987.228	87.29		1010.37	216.5		1003.92	7.089
988.468	252.6		988.189	98.38		1011.39	151.2		1004.44	1452
989.479	281.9		988.764	10.13		1011.89	1.013		1005.43	913.3
990.408	5588		989.352	108.1		1012.4	181.7		1006.43	565.9
991.413	2513		989.923	20.25		1012.91	1.013		1007.42	294.2
991.915	2.025		990.483	264.5		1013.44	138.3		1008.38	178.5
992.42	1017		990.99	4.051		1014.45	192.5		1009.38	153.6
993.4	437.5		991.509	468.6		1014.96	2.025		1009.97	9.114
993.901	2.025		992.427	8606		1015.48	156.2		1010.53	137.2
994.42	237.2		993.432	3888		1016.44	702.6		1011.42	84
994.933	2.025		993.941	7.089		1017.44	444.5		1012.38	218.8
995.436	183		994.447	1646		1018.42	255.8		1013.36	212.1
996.006	12.15		995.433	634.3		1019.39	312		1014.37	183.4
996.577	116		996.3	244		1019.9	5.063		1015.36	118.1
997.08	1.013		997.131	390.2		1020.42	240.2		1016.38	155.5
997.593	128.5		997.844	76.96		1020.93	1.013		1016.92	7.089
998.315	53.16		998.46	269.1		1021.44	166.9		1017.47	134.2
999.016	117.8		999.44	168.3		1022.44	157.5		1018.43	441.6
999.608	13.16		1000.41	121		1023.43	121.4		1018.94	2.025
1000.21	102.4		1001.34	112.9		1024.4	126.8		1019.45	308.5
1001.21	130.3		1001.92	10.13		1024.94	9.114		1020.42	314.1
1001.85	21.27		1002.48	99.31		1025.48	96.27		1021.42	232
1002.46	151.2		1003.37	113.9		1026.42	570.5		1021.93	5.063
1003.45	248.5		1003.91	4.051		1027.41	279.3		1022.47	125.4
1004.43	1879		1004.47	208.8		1027.93	2.025		1023.38	308.5
1005.43	1046		1005.45	144.9		1028.45	227.5		1024.37	180.8
1006.42	513.3		1006.42	294.6		1029.42	98.91		1024.89	4.051
1007.43	299.8		1006.94	3.038		1030.38	198.9		1025.41	422.9
1008.39	166		1007.46	223.7		1030.89	4.051		1025.93	3.038
1008.92	9.114		1008.45	177.9		1031.46	252.3		1026.44	214.6
1009.46	141.5		1009.02	8.101		1032.43	4922		1027.41	179.1
1010.37	100.5		1009.57	183.9		1032.94	1.013		1028.37	155.4
1010.92	5.063		1010.63	155.2		1033.44	2405		1029.34	114.2
1011.49	100.1		1011.59	125		1034.45	1061		1029.85	1.013
1012.48	220.9		1012.48	177		1035.45	415.9		1030.37	188.5
1013.4	124.3		1013.43	196.9		1036.44	207.6		1030.9	3.038
1014.34	152.2		1013.93	1.013		1037.44	157.9		1031.43	134.1
1014.85	1.013		1014.44	385.7		1038.43	187.9		1032.42	501.8
1015.39	114.2		1015.44	540.6		1039.38	117.2		1032.94	1.013
1016.38	94.44		1016.43	493.2		1040.37	271.6		1033.45	290.5
1017.35	106.4		1017.42	264.2		1041	18.23		1034.45	320
1017.88	3.038		1018.46	207.6		1041.64	215.8		1035.45	209.7
1018.43	465.6		1019.46	168.6		1042.55	57.7		1036.42	144
1019.4	330.4		1020.43	932.5		1043.39	100.6		1037.42	196.9
1020.4	267.3		1021.42	440.5		1043.91	5.063		1038.39	105.5
1021.37	210.6		1022.43	226.1		1044.44	163.1		1038.9	3.038
1022.36	116.3		1023.35	128.7		1044.96	6.076		1039.43	209.2
1023.34	263.6		1024.31	99		1045.51	183.4		1040.41	136.8
1023.87	1.013		1025.19	64.46		1046.45	2309		1041.39	169
1024.37	151.6		1025.74	13.16		1047.46	1186		1042.33	124.6
1024.88	2.025		1026.32	89.18		1048.46	533.1		1043.3	114.7
1025.39	357.4		1027.02	14.18		1049.4	202.1		1044.33	146.2
1025.91	4.051		1027.66	103.1		1050.3	154.8		1045.34	136
1026.44	240.1		1028.21	6.076		1051.25	142.4		1045.88	9.114
1026.95	1.013		1028.76	73.67		1051.77	6.076		1046.42	257.4
1027.46	151.5		1029.58	32.53		1052.38	135.8		1046.92	1.013
1028.36	131.7		1030.35	95.92		1053.32	113.9		1047.45	199
1029.28	115.7		1030.87	4.051		1053.85	11.14		1048.43	692.8
1029.81	6.076		1031.56	154.4		1054.4	364.6		1049.44	352.6
1030.34	147.5		1032.52	562.7		1055.41	181.4		1050.44	234.7
1031.38	116.3		1033.03	4.051		1056.39	176.4		1051.35	163.7
1031.9	4.051		1033.54	1005		1057.38	186.3		1052.29	132.3
1032.43	730.5		1034.44	27750		1057.9	8.101		1052.86	12.15
1033.44	397.1		1035.45	13400		1058.46	676.1		1053.41	142.5
1034.43	307		1035.96	3.038		1059.44	434.1		1054.43	159.3
1035.38	171.7		1036.46	5259		1059.95	2.025		1054.95	2.025
1036.28	142.6		1037.45	1984		1060.48	248.2		1055.48	136.8
1036.82	7.089		1038.41	855.3		1061.47	204.9		1056.38	97.83
1037.35	175.2		1039.36	664.4		1062.45	129.1		1057.29	133.8
1038.32	104.4		1040.35	421.1		1063.39	132.1		1058.29	149.4
1039.34	174.3		1041.35	295.9		1063.89	1.013		1058.82	4.051
1040.34	109.6		1042	68.1		1064.39	147.9		1059.34	116.2
1041.32	153		1042.61	187.7		1065.3	147.3		1059.88	8.101
1042.32	141.5		1043.38	105.1		1065.94	28.35		1060.42	173.6
1043.32	113.8		1044.18	199		1066.59	107.1		1060.93	1.013
1044.33	148.8		1045.13	146.1		1067.53	97.15		1061.46	155.4
1044.87	10.13		1046.09	205.3		1068.44	256.7		1062.45	394.9
1045.43	115.8		1046.62	6.076		1069.39	140.5		1063.44	243.8
1046.4	295.3		1047.16	135.8		1070.38	195.2		1064.45	208.4
1047.4	219.1		1047.81	44.56		1071.4	114.3		1065.46	194.5
1047.92	1.013		1048.48	219		1071.92	3.038		1066.49	135.3
1048.42	842.6		1048.98	1.013		1072.46	205		1067.43	144.8
1049.42	394.9		1049.49	169.1		1073	20.25		1068.37	149.1
1050.44	198.9		1050.49	161.9		1073.54	256.9		1068.9	2.025
1051.42	159.4		1051.03	3.038		1074.45	6060		1069.47	133.6
1051.94	3.038		1051.56	137.6		1075.45	3141		1070.46	141.9
1052.45	98.47		1052.5	109.6		1076.45	1394		1070.96	1.013
1053.48	115.4		1053.46	113.1		1077.44	519.2		1071.46	138.4
1054.36	113.9		1054.47	149.4		1078.03	32.41		1072.45	145.5
1055.29	110.2		1055.39	214.2		1078.61	272.3		1073.44	127.4
1056.29	108.6		1055.91	6.076		1079.57	154.9		1074.48	163.7
1057.3	137.9		1056.43	792.1		1080.17	29.52		1075.47	141.2
1058.35	127.9		1056.94	10.93		1080.78	167.3		1076.46	197.9
1058.92	3.038		1057.45	1058		1081.44	53.68		1077.45	159.7
1059.45	91.73		1058.42	588.5		1082.22	152.9		1078.43	135.6
1060.43	171.4		1059.41	293.5		1083.09	93.99		1079.33	193
1061.45	157.6		1059.92	4.051		1083.62	3.038		1079.85	2.025
1062.43	462.7		1060.44	222.7		1084.22	108.5		1080.38	147.1
1062.93	3.038		1061.44	175.7		1084.76	5.063		1080.88	1.013
1063.46	273.8		1062.44	2388		1085.3	112.9		1081.41	163.4
1064.45	196.7		1062.96	2.025		1086.33	151.8		1081.92	3.038
1065.41	148.3		1063.46	1215		1086.93	8.101		1082.43	127.1
1066.32	111.3		1064.46	523.3		1087.47	201.7		1083.4	135.2
1067.3	138.1		1064.99	18.23		1088.47	2728		1084.37	142.5
1067.88	11.14		1065.55	222.7		1088.97	3.038		1085.31	132.5
1068.45	107		1066.58	152		1089.47	1448		1085.91	18.23
1069.41	106.3		1067.27	54.15		1090.48	634.2		1086.47	160.8
1070.35	108.4		1067.93	125.4		1091.48	274.1		1087.44	126.3
1071.28	133.2		1068.54	20.76		1092.31	139.8		1087.97	1.013
1072.25	142.9		1069.17	91.01		1093.1	170.4		1088.49	163.8
1072.8	13.16		1070.03	65.11		1093.66	12.15		1089.46	128.6
1073.38	112.8		1070.56	3.038		1094.23	134		1090.45	218.1
1073.92	2.025		1071.14	64.14		1094.75	5.063		1091.41	118.5
1074.42	202		1071.75	7.089		1095.28	106.9		1091.93	5.063
1074.93	1.013		1072.28	158.6		1095.85	26.33		1092.46	176.8
1075.46	137.9		1072.9	27.34		1096.45	484.6		1093.48	122.9
1076.45	275.6		1073.53	132.1		1097.44	227.2		1094.45	170.3
1076.98	3.038		1074.48	226.1		1098.44	268.6		1095.43	158.6
1077.51	194.6		1074.98	2.025		1098.95	1.013		1095.94	4.051
1078.52	158.9		1075.48	571.5		1099.48	164		1096.47	235.6
1079.53	151.1		1076.46	5692		1100.47	438.2		1097.48	224.7
1080.52	105.5		1077.46	3014		1101.49	250.1		1098.49	182.8
1081.47	112.7		1078.46	1230		1102.47	209.5		1099.02	2.025
1082.01	6.076		1079.47	602.8		1103.49	156.1		1099.54	140.5
1082.57	117.5		1080.43	274.2		1103.99	1.013		1100.56	164.3
1083.44	73.16		1081.42	403.9		1104.49	147.9		1101.52	147.2
1084.32	131.8		1082.41	233.2		1105.49	136.6		1102.51	148.8
1085.37	104.2		1082.92	1.013		1106.48	307.9		1103.4	82.88
1086.32	193.6		1083.42	159.2		1106.99	4.051		1104.4	205.8
1086.83	1.013		1084.4	176.5		1107.51	192.6		1105.39	154.1
1087.37	122.2		1085.4	156		1108.5	112.7		1105.92	2.025
1087.92	14.18		1085.91	2.025		1109.43	126.6		1106.44	167.1
1088.46	190.2		1086.43	151.2		1110.42	288.4		1107.48	145.4
1088.97	1.013		1087.36	138.4		1111.4	135.8		1108.45	414.2
1089.48	128.3		1088.3	133.6		1112.36	163.7		1109.44	254.7
1090.45	206.9		1089.33	114.7		1112.86	1.013		1109.95	1.013
1090.95	5.063		1089.87	6.076		1113.39	127.8		1110.46	227.8
1091.47	174.2		1090.46	198.6		1113.94	4.051		1111.44	192
1092.42	133.2		1091.46	150.4		1114.51	219.8		1111.97	8.101
1092.96	6.076		1092.49	155.3		1115.03	8.101		1112.51	606.4
1093.54	125.1		1093.5	137.6		1115.58	258.2		1113.49	315
1094.43	114.4		1094.41	114.1		1116.47	7412		1114.48	163.4
1095.37	185.6		1095.32	100.1		1117.47	3905		1115.47	119
1095.92	18.23		1096.35	102.9		1118.48	1621		1116	3.038
1096.51	240.3		1096.9	9.114		1118.99	1.013		1116.53	78.54
1097.51	204.4		1097.44	380.1		1119.49	597.8		1117.51	88.36
1098.1	20.25		1098.44	350.6		1120.5	329.2		1118.07	5.043
1098.68	169.9		1098.95	3.038		1121.39	173.2		1118.63	60.94
1099.64	150.4		1099.46	587.3		1121.92	16.2		1119.66	121.4
1100.6	174.1		1100.44	328.1		1122.46	502.5		1120.52	474.3
1101.43	120		1101.44	207.5		1122.96	1.013		1121.06	19.24
1102.31	163.4		1102.46	121.4		1123.46	296.5		1121.6	659.6
1102.84	7.089		1102.99	6.076		1124.44	167.8		1122.48	20210
1103.39	118.1		1103.52	110.8		1125.48	122.9		1123.48	10030
1104.4	252.7		1104.46	490.4		1126.27	71.81		1124.48	4141
1104.95	6.076		1104.97	2.025		1127.19	105.1		1125.48	1503
1105.49	170.1		1105.48	313.2		1128.23	160.8		1126.45	764.1
1106.42	175.3		1106.48	157.6		1128.84	19.24		1127.44	429
1107.39	199.3		1107.48	102.9		1129.48	190.2		1128.28	191.8
1107.91	9.114		1108.02	8.101		1130.48	2454		1129.11	149.1
1108.46	369.4		1108.62	69.61		1131.49	1302		1130.02	97.15
1109.42	225		1109.56	89.56		1132.49	602.7		1130.53	1.013
1110.36	188.2		1110.54	90.69		1133.47	258.1		1131.04	92.21
1111.31	162.2		1111.53	119.7		1134.43	167.4		1132.02	104.8
1111.88	18.23		1112.48	497.7		1134.99	5.063		1132.94	105.6
1112.48	127.6		1113.48	307.6		1135.54	113.9		1133.83	89.75
1113.03	7.089		1114.48	195.8		1136.48	335.4		1134.6	193.2
1113.56	119.4		1115.4	110.4		1137	2.025		1135.1	1.013
1114.38	65.66		1116.35	107.9		1137.52	230.1		1135.6	302.3
1115.19	111.1		1117.39	189.1		1138.46	580.4		1136.49	5750
1115.82	22.16		1117.91	13.16		1139.47	284.7		1137.5	2894
1116.44	101.8		1118.46	777.6		1140.45	267.6		1138.49	1279
1117.36	49.37		1118.98	1.013		1141.43	164.6		1139	7.089
1118.28	119.6		1119.49	402		1141.96	1.013		1139.53	543.8
1118.98	41.52		1120.49	249.5		1142.48	280.2		1140.49	419.2
1119.64	147.6		1121.46	175.8		1143.47	136.2		1141.48	238.8
1120.55	683.8		1122.44	117.5		1144.45	215.8		1142.43	134.6
1121.56	943.9		1122.95	4.051		1145.41	95.6		1143.38	127.8
1122.47	28030		1123.46	186.5		1145.93	5.063		1143.92	24.17
1122.97	7.565		1124.48	148.5		1146.45	132.4		1144.46	770.1
1123.47	14270		1125.48	134.4		1147.43	115		1145.44	414.9
1123.97	3.917		1126.47	139.6		1147.95	8.101		1146.4	242.1
1124.48	5704		1127.44	137.7		1148.49	368.5		1147.34	141.2
1125.48	2025		1128.43	112.9		1149.01	4.051		1148.32	143.3
1126.47	795.6		1128.94	1.013		1149.52	229.3		1148.91	28.35
1127.04	104.1		1129.46	98.31		1150.07	2.025		1149.54	109.2
1127.65	416.4		1130.45	84.71		1150.57	134.7		1150.48	694.7
1128.25	9.95		1131.46	69.92		1151.5	153.4		1151.49	406.2
1128.78	181.9		1132.47	104.1		1152.46	285		1152.49	370.1
1129.34	16.98		1132.99	2.025		1153.45	179.6		1153.5	224.1
1129.93	111.3		1133.51	94.68		1154.41	178.7		1154.49	197.3
1130.91	99.66		1134.51	118.2		1155.37	96.88		1155.45	338.3
1131.45	9.022		1135.49	171.2		1156.37	129.6		1156.44	209.2
1132.02	87.76		1136.51	150.1		1156.98	20.25		1157.45	369.7
1133.01	119.2		1137.46	86.08		1157.61	129.8		1158.47	496.2
1133.81	67.36		1138.34	124.1		1158.48	2647		1159.51	227.4
1134.51	265.8		1138.85	1.013		1159.48	1377		1160.4	180.1
1135.07	19.45		1139.41	236.4		1160.48	710.5		1161.36	139.1
1135.6	340.8		1139.92	2.025		1161.01	8.101		1161.87	1.013
1136.48	8537		1140.44	220		1161.56	266.8		1162.43	220.3
1137.49	4539		1141.46	261.2		1162.55	189.1		1162.99	13.16
1138.49	1903		1142.47	158.5		1163.51	185.9		1163.56	175.2
1139.48	691.8		1143.47	92.92		1164.5	1724		1164.49	1606
1140.05	49		1144	4.051		1165.5	976.9		1165.49	813.4
1140.6	331.1		1144.56	73.86		1166.47	404.4		1166.49	699.4
1141.2	21.78		1145.58	84.05		1166.99	5.063		1167	4.051
1141.75	198.4		1146.55	133		1167.51	199		1167.51	289.6
1142.36	49.22		1147.41	86.88		1168.48	110.4		1168.04	5.063
1143.03	156.7		1148.31	89.25		1169.27	71.46		1168.55	199.1
1143.76	45.06		1148.85	3.038		1170.33	124.2		1169.52	165.4
1144.44	670.8		1149.39	92.72		1171.28	107.8		1170.43	94.37
1144.96	4.051		1150.33	77.53		1171.89	36.46		1171.35	168.3
1145.47	311		1151.35	100.7		1172.5	830.9		1171.92	14.18
1146.48	275.9		1151.95	13.16		1173.51	465.3		1172.46	146.8
1147.37	129.2		1152.54	143.5		1174.5	214.6		1173.44	141.4
1148.31	139.4		1153.52	251.4		1175.47	143.5		1174.41	105.3
1149.19	151.9		1154.5	2694		1176.47	143.4		1175.33	142.8
1149.86	55.52		1155	2.025		1177.01	6.076		1175.86	3.038
1150.48	1011		1155.51	1388		1177.56	123		1176.38	167.4
1151.49	576.3		1156.01	1.013		1178.51	944		1176.91	6.076
1152.48	383.6		1156.51	612.8		1179.51	532.2		1177.47	169
1153.02	12.15		1157.49	303.5		1180.49	412.4		1178	2.025
1153.55	275.8		1158.04	13.16		1181.5	242.4		1178.51	559.9
1154.49	97.67		1158.61	149.2		1182.47	194.8		1179.49	357.7
1155.41	219.7		1159.58	165		1183.45	156.1		1179.99	1.013
1156.44	172.5		1160.52	201.9		1183.98	6.076		1180.49	906.8
1156.94	2.025		1161.51	116.6		1184.52	139.4		1181.49	436.5
1157.45	354		1162.46	98.68		1185.45	102.8		1182.48	295
1158.43	389.6		1163	6.076		1186.43	208.6		1183.45	177.7
1158.96	7.089		1163.55	99.72		1186.93	1.013		1184.34	103.1
1159.52	222.9		1164.08	2.025		1187.46	124.8		1185.16	148.6
1160.45	199.5		1164.6	77.67		1188.08	21.27		1185.74	14.18
1161.39	118.4		1165.54	79.42		1188.71	204.3		1186.41	202.8
1161.95	24.3		1166.52	161.3		1189.6	77.12		1187.41	161.8
1162.52	242.6		1167.05	1.013		1190.5	323.9		1188.4	161.4
1163.03	2.025		1167.56	139.8		1191.51	272.7		1188.9	1.013
1163.54	234.9		1168.52	198.3		1192.5	200.5		1189.41	150.7
1164.48	2652		1169.54	159.7		1193.5	162.2		1189.92	1.013
1165.48	1389		1170.47	130.6		1194.45	211.3		1190.43	140
1166.48	921.6		1171.42	108		1195.45	128.5		1191.29	125.4
1167.48	444.3		1172.42	117.1		1195.96	1.013		1191.89	17.22
1168.48	215.5		1173.02	12.15		1196.48	148.7		1192.49	181.6
1169.47	178.6		1173.6	78.99		1197.42	95.98		1193.43	163.3
1170.44	99.65		1174.54	90.44		1198.02	4.051		1193.95	6.076
1171.42	163		1175.58	101.2		1198.56	94.19		1194.49	425.6
1172.41	95.54		1176.53	173.6		1199.07	3.038		1195.5	278.5
1172.95	6.076		1177.5	271.6		1199.6	99.22		1196.45	217.1
1173.48	140.9		1178.48	284.1		1200.5	448.9		1197.44	195.9
1174.4	100.3		1179.5	172.7		1201.51	226.8		1198.45	137.8
1175.29	102.2		1180.53	133.2		1202.49	191.8		1199.45	138.4
1175.83	12.15		1181.49	132.8		1203.46	122.9		1200.44	178.8
1176.42	180.2		1182.48	360.3		1203.98	3.038		1201.39	122.8
1176.97	7.089		1183.48	243.7		1204.55	176.6		1201.91	6.076
1177.51	151.8		1184.48	111.3		1205.05	3.038		1202.44	188.5
1178.5	863.3		1185.54	107.6		1205.56	179.9		1203.45	128.1
1179.5	535.8		1186.15	10.13		1206.5	2286		1204.41	146.8
1180.48	1065		1186.8	88.12		1207.51	1277		1204.91	1.013
1180.99	3.038		1187.74	60.76		1208.51	558.4		1205.47	117
1181.5	585.5		1188.68	92.85		1209.48	269.7		1205.99	8.101
1182.47	309.8		1189.45	38.31		1210.43	156.7		1206.51	288.1
1182.99	6.076		1190.19	91.71		1211.23	81.75		1207.51	187.3
1183.52	177		1191.24	65.98		1212.14	124		1208.47	288.3
1184.36	83.62		1192.21	84.76		1212.71	15.76		1209	2.025
1185.21	120.5		1193.31	85.27		1213.33	133.4		1209.51	195.2
1185.82	25.32		1193.9	10.13		1213.85	6.076		1210.5	160.2
1186.45	226.9		1194.51	309.6		1214.46	193.4		1211.5	125.6
1187.44	135.8		1195.03	10.95		1215.44	129.6		1212.45	127.8
1188.35	155.2		1195.58	458.5		1216.35	86.42		1213.37	162.9
1188.9	9.114		1196.51	9990		1217.26	117		1213.91	6.076
1189.44	135.6		1197.01	7.089		1217.9	18.23		1214.45	104.9
1190.41	142.5		1197.51	5481		1218.55	113.9		1214.97	1.013
1191.35	97.89		1198.02	2.025		1219.55	146.9		1215.47	118.7
1191.94	9.114		1198.52	2308		1220.52	1195		1216.03	9.114
1192.52	269.9		1199.52	919.6		1221.52	757.3		1216.56	153.8
1193.51	198		1200.54	426.9		1222.52	366.9		1217.45	91.95
1194.49	554.7		1201.51	351.8		1223.49	245.7		1218.38	134.7
1195.48	343.3		1202.48	235.1		1224.46	140.9		1219.46	135.5
1196.45	170		1203.43	156		1225.44	128.9		1219.97	1.013
1197.41	175.6		1203.94	1.013		1226.45	105.3		1220.48	183.9
1198.35	102.9		1204.47	117.4		1227	7.089		1221.01	7.089
1199.36	158.2		1205.45	134.8		1227.55	87.18		1221.54	149.8
1199.93	10.13		1206.49	112.7		1228.47	238.4		1222.49	203
1200.52	166.2		1207.08	17.22		1229.01	4.051		1223.48	173.9
1201.46	128.7		1207.68	124.8		1229.54	162.5		1224.4	185.1
1201.98	3.038		1208.66	133.4		1230.54	174.9		1224.97	16.2
1202.5	175.9		1209.56	86.97		1231.51	117.4		1225.55	173
1203.39	99.79		1210.58	173.1		1232.5	293.1		1226.53	231.4
1204.29	147.2		1211.51	114.3		1233.49	192.6		1227.52	213.1
1204.87	17.22		1212.42	132.7		1234.54	194		1228.55	271.2
1205.46	124.1		1213.41	97.22		1235.54	133.4		1229.56	196.6
1206.49	482.7		1213.99	14.18		1236.52	125.2		1230.5	173
1207.5	268.5		1214.62	100.3		1237.04	2.025		1231.47	119.3
1208.51	342.7		1215.18	4.051		1237.57	127.9		1232.43	152
1209.51	207.4		1215.74	81		1238.55	196.7		1232.95	2.025
1210.03	3.038		1216.54	69.87		1239.49	113.7		1233.48	129.8
1210.54	148.6		1217.45	133.8		1240.39	122.6		1234.48	117.7
1211.5	143.1		1217.98	7.089		1240.93	6.076		1235.48	98.39
1212.05	2.025		1218.5	369.6		1241.51	115.8		1236.5	204.1
1212.58	99.97		1219.49	640.3		1242.52	192.7		1237.5	161.8
1213.53	131.5		1220.5	396.1		1243.02	1.013		1238.46	142.8
1214.51	114.1		1221	2.025		1243.54	155.2		1239.44	159.5
1215.46	150.3		1221.51	212.5		1244.48	134.3		1239.98	7.089
1216.4	102.2		1222.54	143.8		1245.5	101.9		1240.56	300.4
1217.3	122.2		1223.06	5.063		1246.03	5.063		1241.53	246.3
1217.82	2.025		1223.58	123.8		1246.57	193.8		1242.49	210.7
1218.36	126.3		1224.51	1043		1247.56	196.3		1243.01	5.063
1218.91	8.101		1225.51	625.5		1248.52	2317		1243.52	167.3
1219.46	93.76		1226.53	352.3		1249.52	1470		1244.51	148.2
1219.98	3.038		1227.52	149.8		1250.52	650.4		1245.44	111.6
1220.51	245.8		1228.49	96.49		1251.52	288.2		1246.01	5.063
1221.5	186.4		1229.33	59.8		1252.47	156		1246.56	104.6
1222.5	294.7		1230.18	99.47		1253.42	116.1		1247.07	4.051
1223.52	209.3		1231.02	39.49		1253.94	7.089		1247.64	116.5
1224.03	5.063		1231.77	77.75		1254.5	220.7		1248.6	112.9
1224.55	163.4		1232.68	59.4		1255.5	198.4		1249.6	100.2
1225.52	193.3		1233.62	28.91		1256.46	128.4		1250.14	5.063
1226.52	199.1		1234.41	112.9		1257.34	105.6		1250.67	130
1227.02	2.025		1235.41	109.7		1257.91	18.23		1251.62	151.1
1227.54	235.9		1235.98	14.18		1258.5	100.3		1252.53	480.5
1228.53	323.4		1236.55	173.7		1259.02	2.025		1253.07	37.79
1229.55	212.9		1237.08	5.063		1259.55	88.09		1253.61	683.1
1230.55	178.6		1237.59	416.1		1260.44	109.9		1254.53	19290
1231.53	114		1238.53	4019		1261.4	141.3		1255.53	10720
1232.07	6.076		1239.53	2351		1261.95	11.14		1256.53	4648
1232.62	151.2		1240.54	1015		1262.54	968.2		1257.04	2.025
1233.51	87.92		1241.55	452.9		1263.54	597		1257.55	1681
1234.41	150.2		1242.5	222.9		1264.54	317.9		1258.52	748.2
1234.99	11.14		1243.44	251.1		1265.53	170.5		1259.47	352.4
1235.58	121.1		1244.45	171.4		1266.53	126.1		1260.34	171.2
1236.54	255.9		1245.44	125.8		1267.06	2.025		1261.17	154.6
1237.51	195.6		1245.95	2.025		1267.58	120.5		1262.07	135.1
1238.45	200.4		1246.52	101.2		1268.57	206.3		1263.07	123.6
1239.46	154.8		1247.06	4.051		1269.53	131.7		1263.61	5.032
1240.5	320.7		1247.6	133.3		1270.49	256.3		1264.15	110.6
1241.51	316.3		1248.51	99.43		1271.46	157.2		1265.1	106.1
1242.51	238.6		1249.4	90.42		1272.44	162.7		1265.75	30.34
1243.02	5.063		1250.44	110.9		1272.96	10.13		1266.44	201.4
1243.54	194.2		1251.39	83.37		1273.53	130.8		1267.01	34.09
1244.53	129.5		1251.97	8.101		1274.04	1.013		1267.62	246.3
1245.26	43.33		1252.55	152.7		1274.55	158.9		1268.54	6136
1245.94	107.6		1253.49	118.8		1275.51	112		1269.55	3487
1246.51	9.34		1254.5	138.6		1276.52	146		1270.05	4.051
1247.12	94.71		1255.01	4.051		1277.1	7.089		1270.55	1499
1247.92	53.16		1255.55	109.8		1277.64	128		1271.53	604
1248.73	117.1		1256.59	111.6		1278.62	134.6		1272.56	311.2
1249.6	62.16		1257.52	76.89		1279.56	103.3		1273.12	25.32
1250.58	154.2		1258.5	76.96		1280.53	268.8		1273.67	148.3
1251.11	12.67		1259.01	2.025		1281.51	204.9		1274.54	337.2
1251.66	218		1259.52	183.6		1282.5	129.1		1275.57	212.7
1252.59	699.2		1260.54	218.9		1283.52	119.2		1276.52	1195
1253.1	2.403		1261.52	484.7		1284.5	204.1		1277.53	590
1253.6	973.5		1262.52	280.9		1285.01	3.038		1278.49	332.5
1254.52	27340		1263.51	146.3		1285.52	131		1279.41	158.1
1255.52	15740		1264.05	6.076		1286.5	103		1280.36	177.9
1256.53	6504		1264.63	107.9		1287.46	94.01		1280.92	13.16
1257.04	15.81		1265.57	102.9		1288.47	120		1281.48	184.5
1257.54	2330		1266.52	450.6		1289.51	136.2		1282.03	2.025
1258.54	956.8		1267.03	2.025		1290.02	7.089		1282.53	1376
1259.08	46.84		1267.54	259.6		1290.53	1424		1283.53	779.8
1259.65	405.3		1268.56	172.4		1291.54	896.6		1284.54	440.1
1260.28	77.52		1269.48	92.2		1292.53	412.3		1285.53	222.7
1261.01	165.7		1270.39	64		1293.04	1.013		1286.05	1.013
1262.05	139.1		1271.29	86.37		1293.55	175.3		1286.57	144.7
1262.99	111.8		1272.28	83.98		1294.55	146.5		1287.37	84.68
1263.56	2.025		1272.83	7.089		1295.56	135.9		1288.23	147
1264.14	103.3		1273.37	85.06		1296.55	818.9		1288.84	15.7
1265.17	121.7		1273.93	7.089		1297.54	490.9		1289.47	151.3
1265.96	83.82		1274.57	251.6		1298.54	238.8		1289.98	4.051
1266.71	259.4		1275.53	134.7		1299.57	129.2		1290.52	396.9
1267.66	379.3		1276.52	119.4		1300.46	60.86		1291.48	229
1268.54	9586		1277.07	3.038		1301.29	106.3		1292.47	299.9
1269.04	8.101		1277.59	97.24		1301.92	24.3		1292.99	3.038
1269.54	5555		1278.6	100.4		1302.59	120.8		1293.5	210.2
1270.54	2371		1279.56	208.7		1303.62	125.8		1294.03	1.013
1271.04	6.076		1280.55	794.1		1304.55	546.9		1294.54	206.8
1271.55	838.4		1281.56	494.7		1305.55	347.8		1295.09	7.089
1272.51	371.1		1282.56	285.5		1306.06	1.013		1295.62	197.6
1273.37	163.9		1283.51	162.7		1306.56	231.6		1296.55	1827
1274.21	152.7		1284.52	112.4		1307.55	130		1297.55	1138
1275.07	135.3		1285.02	2.025		1308.13	2.025		1298.53	925.7
1275.83	56.82		1285.54	164		1308.67	99.85		1299.55	496.9
1276.5	971.3		1286.51	123.3		1309.61	97.81		1300.55	239.8
1277.5	562.4		1287.5	88.86		1310.57	441.4		1301.12	13.16
1278.03	8.101		1288.45	97.5		1311.58	313.8		1301.67	160.2
1278.56	349.7		1289.45	112.2		1312.55	296.1		1302.68	129.4
1279.45	144.6		1290.02	13.16		1313.56	159.7		1303.59	103.4
1280.36	219		1290.58	103.6		1314.52	138.9		1304.48	142.9
1281.41	209.5		1291.47	74.19		1315.46	115.9		1305.44	84.54
1281.96	21.27		1292.36	89.61		1316.45	107.6		1306.43	159.4
1282.52	2079		1293.37	95.61		1317.4	104.3		1307	16.2
1283.02	2.025		1294.01	11.14		1317.92	2.025		1307.6	120.3
1283.53	1245		1294.6	114.9		1318.48	145		1308.58	164.4
1284.03	2.025		1295.58	65.39		1319	2.025		1309.53	153.1
1284.53	607.6		1296.59	128.6		1319.58	123		1310.05	1.013
1285.57	272.2		1297.52	111.4		1320.09	3.038		1310.55	701
1286.23	37.57		1298.48	106		1320.63	167.7		1311.55	434.2
1286.87	144.9		1299.5	82.63		1321.57	95.89		1312.54	987.8
1287.83	110.2		1300.47	98.8		1322.56	272		1313.54	489.5
1288.77	75.57		1301.45	163		1323.56	181.8		1314.5	333.6
1289.63	101.2		1302	2.025		1324.57	142.8		1315.04	11.14
1290.53	348.6		1302.52	150.1		1325.56	139.6		1315.59	240.2
1291.49	170.6		1303.52	251.8		1326.5	139.2		1316.55	191.8
1292.47	312.1		1304.52	170.2		1327.43	95.82		1317.54	116.2
1292.98	3.038		1305.51	128.1		1328.4	115.5		1318.04	2.025
1293.49	170.3		1306.52	64.61		1328.99	12.15		1318.55	308.3
1294.49	283		1307.46	82.21		1329.62	92.44		1319.5	141.3
1295.02	12.15		1307.98	3.038		1330.5	76.81		1320.49	214.2
1295.56	251.9		1308.52	136.6		1331.44	111.7		1321.5	151.3
1296.54	3168		1309.03	3.038		1331.96	16.2		1322.5	113.1
1297.54	1897		1309.59	117.3		1332.54	588.4		1323.44	95.41
1298.53	1323		1310.11	2.025		1333.54	352.3		1323.97	7.089
1299.03	3.038		1310.64	74.17		1334.53	244		1324.51	293
1299.53	634.8		1311.63	60.65		1335.52	143.2		1325.03	4.051
1300.52	286.4		1312.14	1.013		1336.06	2.025		1325.57	216.2
1301.17	49.55		1312.65	57.03		1336.6	157.9		1326.56	464.3
1301.85	141		1313.5	60.6		1337.61	125.8		1327.55	335.7
1302.89	93.91		1314.51	93.47		1338.56	1159		1328.53	230.8
1303.86	70.38		1315.02	1.013		1339.56	745.6		1329.43	136.5
1304.69	118.3		1315.58	166.8		1340.56	384		1330.36	153.8
1305.53	78.33		1316.56	825.2		1341.57	193.4		1330.88	8.101
1306.38	118		1317.56	531.6		1342.58	135		1331.43	109.9
1307.32	135.6		1318.07	2.025		1343.49	88.45		1331.97	11.14
1307.95	21.27		1318.58	281.5		1344	1.013		1332.54	182.6
1308.55	209		1319.52	124.6		1344.52	97.53		1333.51	133.8
1309.06	2.025		1320.47	116.5		1345.45	109.8		1334.5	164.1
1309.57	165.9		1321.42	150.5		1345.98	8.101		1335.46	132.2
1310.54	1201		1321.96	11.14		1346.58	265.5		1335.97	2.025
1311.54	744.2		1322.54	192		1347.09	2.025		1336.53	153.9
1312.53	1360		1323.51	117		1347.61	195.4		1337.55	132.3
1313.54	690.9		1324.46	83.41		1348.11	1.013		1338.06	2.025
1314.55	399.5		1325.4	96.77		1348.61	105.4		1338.57	308.2
1315.05	3.038		1326.35	71.39		1349.62	130.3		1339.55	201.8
1315.57	203.1		1326.92	6.076		1350.56	126.8		1340.56	364.9
1316.53	149.1		1327.47	93.7		1351.52	125.1		1341.08	1.013
1317.48	88.8		1328.03	13.16		1352.05	3.038		1341.58	272.6
1318.01	1.013		1328.68	115.7		1352.56	563.7		1342.51	157.9
1318.52	280.5		1329.62	85.91		1353.57	409.8		1343.02	1.013
1319.5	174.2		1330.55	135.1		1354.56	277.4		1343.56	133.2
1320.53	173		1331.53	114.1		1355.09	2.025		1344.06	3.038
1321.45	123.5		1332.03	2.025		1355.64	166.1		1344.59	115.1
1322.47	132.9		1332.56	104.3		1356.63	121.4		1345.54	122.3
1323.02	20.25		1333.52	82.24		1357.53	81.18		1346.06	4.051
1323.61	110.9		1334.51	113.4		1358.04	1.013		1346.61	134
1324.56	352.5		1335.06	17.22		1358.55	105.8		1347.56	121.1
1325.54	280.8		1335.63	90.13		1359.54	75.75		1348.49	114.6
1326.54	624.6		1336.18	4.051		1360.51	154.7		1349.03	7.089
1327.55	440.9		1336.7	82.77		1361.52	138.7		1349.58	141.2
1328.07	7.089		1337.67	83.47		1362.55	166.6		1350.51	121.5
1328.6	214.3		1338.57	113.1		1363.53	126.2		1351.51	112.2
1329.57	142.4		1339.57	147.8		1364.56	201.5		1352.53	195.8
1330.46	77.04		1340.59	159.3		1365.62	143.1		1353.03	6.076
1331.29	100.8		1341.6	106.1		1366.54	131.5		1353.55	169.6
1331.89	7.089		1342.5	81.01		1367.5	122.5		1354.52	264.8
1332.47	172		1343.43	113.4		1368.01	1.013		1355.06	1.013
1333.45	145.9		1344.02	7.089		1368.53	135.8		1355.57	187
1333.96	2.025		1344.56	160.3		1369.04	1.013		1356.54	189.6
1334.46	184.8		1345.52	154.9		1369.58	109.1		1357.53	135.4
1335.03	13.16		1346.54	95.19		1370.56	130		1358.53	150.4
1335.6	148		1347.51	87.09		1371.08	2.025		1359.53	177.2
1336.56	126.9		1348.44	59.06		1371.59	107.6		1360.06	4.051
1337.52	110		1349.02	7.089		1372.6	82.71		1360.61	182.7
1338.03	1.013		1349.68	76.94		1373.57	78.65		1361.55	138.8
1338.56	447.7		1350.18	1.013		1374.57	201.8		1362.51	127.2
1339.54	311.9		1350.75	53.3		1375.55	193.8		1363.52	123.4
1340.52	456		1351.67	68.86		1376.54	152.9		1364.05	4.051
1341.04	2.025		1352.52	49.83		1377.06	2.025		1364.57	135
1341.54	322.3		1353.51	63.8		1377.6	104.9		1365.55	106.7
1342.52	186.7		1354.1	8.101		1378.63	107.7		1366.55	129.7
1343.54	138.2		1354.73	73.44		1379.61	109.1		1367.11	6.076
1344.44	75.77		1355.64	68.08		1380.56	1276		1367.64	115.3
1345.27	104.6		1356.59	173.8		1381.58	836.9		1368.57	176.8
1345.93	15.19		1357.59	265.5		1382.58	448.2		1369.55	132.4
1346.55	97.43		1358.57	3484		1383.58	207.5		1370.56	155.5
1347.47	96.29		1359.08	2.025		1384.56	130.8		1371.57	121.4
1348.44	134.2		1359.58	2158		1385.53	125.7		1372.61	137.8
1349.43	114.5		1360.59	966.8		1386.03	1.013		1373.56	141
1350.35	166.7		1361.59	463.2		1386.53	275.1		1374.07	1.013
1350.87	3.038		1362.56	213.8		1387.05	5.063		1374.58	163.4
1351.42	136		1363.47	159.7		1387.58	182.9		1375.51	124.5
1351.99	16.2		1364.35	148.8		1388.56	168.1		1376.46	121
1352.58	231.1		1364.97	19.24		1389.58	133		1377.53	112.7
1353.57	179.6		1365.6	104.5		1390.54	86.33		1378.54	109.3
1354.54	368.7		1366.14	3.038		1391.09	1.013		1379.48	92.48
1355.54	253.9		1366.77	88.1		1391.61	83.07		1380.05	3.038
1356.05	2.025		1367.53	40.83		1392.58	117		1380.6	109.4
1356.55	191.8		1368.4	105.8		1393.54	88.87		1381.59	95.19
1357.54	166.7		1368.98	15.19		1394.07	3.038		1382.58	154.8
1358.59	122.9		1369.59	79.36		1394.58	557.3		1383.51	107.7
1359.58	167.6		1370.5	75.58		1395.58	415		1384.51	177.1
1360.58	189.6		1371.38	89.11		1396.61	247.9		1385.07	13.16
1361.57	164.4		1371.95	8.101		1397.13	1.013		1385.64	148.9
1362.58	124.5		1372.54	122.5		1397.63	154.1		1386.57	2121
1363.5	96.82		1373.54	75.86		1398.61	124.6		1387.58	1297
1364.42	113.6		1374.43	95.19		1399.56	106.7		1388.59	657.3
1364.99	7.089		1375.48	92.4		1400.07	1.013		1389.59	314.9
1365.52	100.7		1376.03	2.025		1400.6	165.1		1390.52	160
1366.02	1.013		1376.55	123.7		1401.58	119		1391.39	133.5
1366.55	118.3		1377.57	125.7		1402.54	171.6		1392.33	105.3
1367.5	111.4		1378.61	100.7		1403.4	120.3		1392.87	3.038
1368.01	1.013		1379.58	101.5		1404.02	14.18		1393.41	105.9
1368.52	206.7		1380.57	200.4		1404.6	179.7		1394.38	129.3
1369.54	149.2		1381.59	331.9		1405.56	114.4		1394.91	3.038
1370.06	7.089		1382.59	262.9		1406.54	129.2		1395.44	91.29
1370.61	161.2		1383.55	154.7		1407.51	120		1396.06	10.13
1371.55	114.2		1384.52	88.27		1408.55	117.4		1396.62	109.1
1372.56	161.4		1385.42	99.58		1409.09	7.089		1397.51	73.78
1373.55	215.8		1386.01	9.114		1409.66	108.8		1398.41	138.1
1374.56	182.8		1386.58	460.7		1410.58	129		1399.03	13.16
1375.53	142		1387.59	279.3		1411.52	106.2		1399.61	137.7
1376.51	105.7		1388.56	166		1412.06	4.051		1400.59	703.2
1377.4	112.8		1389.11	8.101		1412.58	129.3		1401.09	1.013
1378.44	99.76		1389.65	104.2		1413.51	152.2		1401.6	488.4
1379.45	115		1390.51	36.56		1414.02	2.025		1402.59	273.8
1380.05	14.18		1391.29	101.3		1414.56	99.94		1403.58	172
1380.63	134.4		1392.29	78.99		1415.58	94.76		1404.1	1.013
1381.56	83.14		1393.28	64.41		1416.54	152.9		1404.61	105.1
1382.51	168.2		1393.86	1.013		1417.04	2.025		1405.54	77.06
1383.56	130.5		1394.38	71.12		1417.6	124		1406.06	8.101
1384.06	2.025		1395.44	55.53		1418.5	105.8		1406.62	107.7
1384.58	215.7		1395.97	1.013		1419.29	80.69		1407.63	105.5
1385.1	4.051		1396.49	89.66		1420.01	30.38		1408.56	197.9
1385.63	217.1		1397.46	87.82		1420.68	97.18		1409.54	147.8
1386.57	3023		1398.01	8.101		1421.65	101.1		1410.54	132.6
1387.57	1886		1398.58	144.7		1422.58	930		1411.55	111.4
1388.57	909.2		1399.09	2.025		1423.58	687.9		1412.51	114.2
1389.08	2.025		1399.6	288.6		1424.58	383.2		1413.06	1.013
1389.58	372.4		1400.58	2571		1425.59	188.3		1413.56	114.4
1390.5	218.6		1401.59	1632		1426.1	2.025		1414.56	249.9
1391.51	151.3		1402.59	810.5		1426.62	129.3		1415.58	235.8
1392.38	107.5		1403.58	326		1427.14	3.038		1416.57	209.9
1393.39	106.6		1404.56	166.1		1427.65	111.6		1417.08	3.038
1394.03	34.43		1405.51	218.1		1428.59	591.2		1417.61	157.8
1394.63	135		1406.53	157.5		1429.59	412		1418.59	99.33
1395.6	65.64		1407.49	83.73		1430.1	1.013		1419.52	72.85
1396.5	125		1408.45	106.8		1430.62	230		1420.47	104.4
1397.48	113.1		1409.01	7.089		1431.3	16.2		1420.98	4.051
1398.44	149.5		1409.56	105		1431.88	123.9		1421.5	89.98
1398.96	2.025		1410.6	96.61		1432.7	45.34		1422.49	137.2
1399.47	156.9		1411.61	83.04		1433.61	98.25		1423.02	7.089
1400.04	18.23		1412.6	88.02		1434.5	72.22		1423.57	124
1400.58	1014		1413.58	57.72		1435.39	102.8		1424.08	1.013
1401.59	739.1		1414.55	117.3		1435.98	17.22		1424.59	140.9
1402.59	398.5		1415.55	93.4		1436.59	359.2		1425.54	78.99
1403.55	190.7		1416.56	116.4		1437.58	264.6		1426.52	145.3
1404.1	5.063		1417.54	97.22		1438.59	186.5		1427.04	3.038
1404.64	122.2		1418.49	120.3		1439.58	144.9		1427.55	134.3
1405.56	93.97		1419.07	4.051		1440.14	11.14		1428.05	2.025
1406.08	2.025		1419.6	112.4		1440.68	111.2		1428.58	322.2
1406.58	100.5		1420.6	97.22		1441.59	90.71		1429.59	215.2
1407.54	90.62		1421.57	152.9		1442.59	342.3		1430.1	1.013
1408.52	208.8		1422.08	2.025		1443.59	234.5		1430.6	238.1
1409.55	127.5		1422.59	180		1444.57	216.1		1431.6	149.8
1410.49	110.7		1423.58	379.4		1445.56	144.5		1432.56	125.4
1411.43	109.5		1424.58	218.9		1446.56	136.7		1433.6	122.6
1412.48	116.1		1425.12	6.076		1447.53	86.58		1434.52	81.81
1413	3.038		1425.64	157.9		1448.03	1.013		1435.41	90.13
1413.54	117.7		1426.17	2.025		1448.56	103.8		1436.02	13.16
1414.06	1.013		1426.68	91.84		1449.09	3.038		1436.61	143.6
1414.57	300.4		1427.66	90.31		1449.61	61.57		1437.51	130.7
1415.1	4.051		1428.6	364		1450.53	141.4		1438.52	118
1415.63	327.2		1429.58	244.6		1451.52	94.01		1439.54	69.15
1416.6	238.3		1430.53	155		1452.53	120.2		1440.48	97.07
1417.59	168.5		1431.49	95.7		1453.1	3.038		1441.5	107.9
1418.54	117.4		1432.49	66.82		1453.65	103.8		1442.03	7.089
1419.05	1.013		1433.39	76.73		1454.59	117.5		1442.56	184.3
1419.6	96.66		1434.4	82.47		1455.54	114.3		1443.08	4.051
1420.47	85.7		1435.02	15.19		1456.09	3.038		1443.61	160.9
1421.33	84.57		1435.64	63.79		1456.63	119		1444.58	770
1421.97	17.22		1436.63	126.4		1457.62	89.62		1445.58	480.6
1422.65	150.7		1437.14	2.025		1458.57	115.4		1446.59	264.4
1423.55	100.6		1437.64	67.66		1459.47	97.42		1447.53	133.2
1424.42	146.7		1438.59	96.88		1460.47	87.47		1448.52	118.1
1425.41	115.7		1439.55	78.99		1461.36	76.96		1449.57	79.59
1426.5	165.2		1440.51	136.9		1461.88	2.025		1450.09	1.013
1427.07	15.19		1441.05	5.063		1462.41	71.15		1450.6	159.6
1427.62	130.2		1441.57	193.4		1463.01	14.18		1451.54	96.28
1428.59	443		1442.08	3.038		1463.61	83.41		1452.45	102.5
1429.58	315.2		1442.59	820.8		1464.58	443.1		1453.42	118.7
1430.54	306.7		1443.11	2.025		1465.08	1.013		1454.03	17.22
1431.54	185.9		1443.61	553		1465.59	333.3		1454.62	124.1
1432.5	113.3		1444.58	296.7		1466.59	218.2		1455.62	105.7
1433.47	83.56		1445.09	1.013		1467.11	4.051		1456.6	137.6
1434.35	96.95		1445.6	171.6		1467.66	142		1457.6	117.6
1435.34	86.79		1446.56	114.3		1468.58	113.7		1458.57	464.7
1435.99	18.23		1447.55	146.8		1469.52	116.1		1459.57	302.6
1436.67	123.7		1448.49	91.98		1470.08	7.089		1460.58	215.4
1437.66	109		1449.46	87.05		1470.6	811.6		1461.53	117.4
1438.63	105.8		1450.06	12.15		1471.6	536.2		1462.49	107.9
1439.55	66		1450.66	89.11		1472.61	306.2		1463.03	3.038
1440.5	142.5		1451.65	91.11		1473.57	141.6		1463.57	93.16
1441.08	15.19		1452.65	86.79		1474.57	82.82		1464.1	3.038
1441.63	118.6		1453.58	62.78		1475.56	77.59		1464.65	129.8
1442.6	237.6		1454.42	75.95		1476.6	94.24		1465.59	81.21
1443.11	1.013		1455	8.101		1477.6	91.36		1466.53	137.7
1443.62	212.1		1455.64	100.3		1478.58	204.6		1467.05	2.025
1444.58	1018		1456.6	115.4		1479.6	151.4		1467.59	119.5
1445.57	677.2		1457.11	1.013		1480.6	128.3		1468.59	126.5
1446.58	350.9		1457.64	74.94		1481.55	86.18		1469.56	99.75
1447.09	3.038		1458.64	84.05		1482.51	107.2		1470.56	111.3
1447.63	204.2		1459.64	98.23		1483.05	4.051		1471.57	119.2
1448.2	11.14		1460.59	100.7		1483.6	108.4		1472.08	7.089
1448.75	119.4		1461.44	113.4		1484.6	405.7		1472.61	234.9
1449.6	63.42		1461.97	2.025		1485.6	329.3		1473.6	159.1
1450.48	117.4		1462.52	91.14		1486.59	215.9		1474.12	3.038
1451.48	101.8		1463.51	120.4		1487.61	140.4		1474.67	122.5
1452.04	20.25		1464.45	107.3		1488.55	108.8		1475.59	87.09
1452.64	142		1465.02	8.101		1489.45	95.19		1476.13	6.076
1453.61	111.2		1465.6	244		1490.35	85.06		1476.77	82.97
1454.54	92.93		1466.6	142.8		1490.95	20.25		1477.63	91.14
1455.53	104.8		1467.59	92.15		1491.59	64.5		1478.59	107.3
1456.55	146.3		1468.61	66.84		1492.53	146.8		1479.14	4.051
1457.59	149.7		1469.56	74.94		1493.05	5.063		1479.7	91.08
1458.59	610.7		1470.57	142.5		1493.58	103.6		1480.57	108.3
1459.1	6.076		1471.61	112.9		1494.11	4.051		1481.54	98.23
1459.61	451.3		1472.64	85.06		1494.68	112.4		1482.46	163.3
1460.57	219.6		1473.19	10.13		1495.6	71.9		1483.47	103.9
1461.55	115.5		1473.76	62.78		1496.53	100.3		1483.99	2.025
1462.43	115.8		1474.59	30.38		1497.53	87.09		1484.57	121.4
1463.02	4.051		1475.48	73.86		1498.07	7.089		1485.58	85.06
1463.59	84.23		1476.47	73.42		1498.62	89.12		1486.53	161
1464.56	90.41		1477.03	9.114		1499.55	97.88		1487.06	5.063
1465.51	71.9		1477.64	86.08		1500.06	2.025		1487.61	140.8
1466.54	151.8		1478.63	274.8		1500.56	107.2		1488.13	2.025
1467.05	3.038		1479.63	185.6		1501.57	100.2		1488.66	186.3
1467.58	106.3		1480.65	110.4		1502.56	86.1		1489.57	135.5
1468.52	138.7		1481.64	122.5		1503.51	60.96		1490.56	119.5
1469.03	2.025		1482.62	111.3		1504.42	71.08		1491.58	86.08
1469.56	105.3		1483.6	131.1		1504.95	3.038		1492.57	103.3
1470.55	143.8		1484.6	203.4		1505.49	61.77		1493.12	4.051
1471.09	9.114		1485.56	151.9		1506.03	6.076		1493.67	107.3
1471.63	102.3		1486.57	103.6		1506.58	181.9		1494.68	87.09
1472.58	284.5		1487.62	85		1507.58	156.3		1495.65	105.3
1473.1	2.025		1488.61	87.09		1508.57	151.9		1496.62	109.4
1473.62	217.2		1489.14	4.051		1509.56	76.58		1497.56	106.3
1474.61	155.9		1489.65	92.15		1510.52	95.11		1498.5	85.06
1475.13	4.051		1490.63	100.3		1511.06	9.114		1499.45	94.18
1475.67	104.3		1491.5	63.8		1511.66	102.6		1499.97	4.051
1476.66	90.13		1492.38	106.3		1512.61	730.4		1500.5	131.6
1477.56	70.6		1493.01	22.28		1513.61	533.2		1501.02	2.025
1478.46	88.07		1493.66	111.4		1514.61	276.7		1501.53	101.3
1479.02	9.114		1494.56	53.67		1515.57	151.4		1502.54	134.7
1479.58	94.12		1495.43	87.09		1516.58	111.7		1503.52	123.5
1480.56	93.48		1495.95	1.013		1517.1	3.038		1504.5	103.3
1481.55	125.5		1496.48	110.4		1517.64	84.85		1505	1.013
1482.42	187.9		1497.07	17.22		1518.53	92.25		1505.53	95.19
1482.94	3.038		1497.66	158		1519.03	1.013		1506.03	4.051
1483.46	140.3		1498.64	144		1519.55	111.6		1506.55	111.4
1484.55	132.3		1499.62	96.14		1520.11	4.051		1507.5	70.89
1485.57	103.1		1500.59	66.84		1520.62	114		1508.41	92.15
1486.55	234.9		1501.53	102.3		1521.6	81.13		1508.99	6.076
1487.56	173.7		1502.05	3.038		1522.54	98.14		1509.55	84.76
1488.11	18.23		1502.62	102.3		1523.13	4.051		1510.55	109.4
1488.69	198.5		1503.54	65.82		1523.7	62.15		1511.09	5.063
1489.21	4.051		1504.35	95.19		1524.68	106.3		1511.64	85.7
1489.72	152.5		1504.88	2.025		1525.68	86.08		1512.58	77.58
1490.6	77.01		1505.45	83.04		1526.62	383.4		1513.1	3.038
1491.43	91.45		1505.98	2.025		1527.63	290.5		1513.64	95.93
1492.49	86.93		1506.52	119.5		1528.65	176.7		1514.57	98.37
1493.48	97.69		1507.12	6.076		1529.65	115.4		1515.15	2.025
1494.49	106.3		1507.66	129.6		1530.64	110.4		1515.7	105.3
1495.5	89.84		1508.64	83.04		1531.62	81.61		1516.6	105.8
1496.44	118.5		1509.51	62.78		1532.56	81.01		1517.54	130.5
1496.97	3.038		1510.42	62.51		1533.55	78.99		1518.08	6.076
1497.49	97.22		1510.96	4.051		1534.55	134.7		1518.62	599
1498.05	6.076		1511.53	69.87		1535.56	106.3		1519.61	413.9
1498.63	102.3		1512.06	2.025		1536.55	115.4		1520.63	262.1
1499.56	82.03		1512.65	87.29		1537.59	101.3		1521.64	136.1
1500.5	153.9		1513.17	7.089		1538.57	89.11		1522.65	117.2
1501.51	127.6		1513.73	85.48		1539.14	11.14		1523.56	60.77
1502.51	146.8		1514.25	2.025		1539.71	80		1524.5	109.8
1503.53	125.5		1514.78	75.95		1540.56	67.85		1525.09	16.2
1504.52	118.7		1515.67	61.61		1541.52	87.09		1525.66	92.15
1505.13	9.114		1516.67	65.82		1542.08	7.089		1526.58	85.87
1505.72	115.4		1517.62	50.13		1542.63	82.03		1527.53	75.95
1506.66	89		1518.57	84.54		1543.61	101.6		1528.05	5.063
1507.63	83.82		1519.07	3.038		1544.6	74.94		1528.59	109.1
1508.62	90.26		1519.62	163.1		1545.53	58.73		1529.58	100.3
1509.55	57.58		1520.62	865.9		1546.48	78.99		1530.58	92.66
1510.38	93.16		1521.62	580.4		1547.48	73.92		1531.12	4.051
1511.36	105.5		1522.13	3.038		1548.04	3.038		1531.65	88.1
1512.38	87.09		1522.63	303.7		1548.56	109.3		1532.63	225.8
1512.89	1.013		1523.62	189		1549.09	3.038		1533.16	1.013
1513.42	101.3		1524.57	106.3		1549.62	99.24		1533.66	206.1
1513.98	7.089		1525.51	141.6		1550.62	89.11		1534.65	139.7
1514.54	124.2		1526.04	2.025		1551.57	71.9		1535.58	76.96
1515.08	10.13		1526.57	133.7		1552.07	2.025		1536.47	98.23
1515.62	117.3		1527.11	4.051		1552.63	86.08		1537.01	7.089
1516.6	117.5		1527.64	76.96		1553.61	112.2		1537.55	97.36
1517.14	2.025		1528.61	58.73		1554.6	541		1538.12	10.13
1517.67	130.7		1529.55	91.14		1555.6	408.4		1538.66	82.03
1518.61	889.8		1530.09	10.13		1556.6	242.2		1539.56	69.87
1519.62	617		1530.66	67.85		1557.58	143.2		1540.5	114.4
1520.61	282.9		1531.56	60.76		1558.54	93.59		1541.06	13.16
1521.58	155.7		1532.07	2.025		1559.47	81.75		1541.63	105.3
1522.55	110.9		1532.59	102.8		1560.02	4.051		1542.64	88.1
1523.46	99.64		1533.12	1.013		1560.59	160.7		1543.63	82.03
1524.12	20.25		1533.67	84.06		1561.63	127.3		1544.58	110.4
1524.77	117.2		1534.65	89.11		1562.6	106.8		1545.19	8.101
1525.64	72.65		1535.63	92.15		1563.56	65.32		1545.8	87.09
1526.55	120		1536.51	73.92		1564.56	92.81		1546.63	110.1
1527.52	73.3		1537.03	4.051		1565.55	65.82		1547.65	138.7
1528.54	112.9		1537.6	77.97		1566.48	73.18		1548.19	1.013
1529.13	8.101		1538.6	176.6		1567.08	11.14		1548.69	147.2
1529.73	101.3		1539.13	2.025		1567.67	84.69		1549.72	90.13
1530.67	92.15		1539.64	232.6		1568.62	219.2		1550.67	86.08
1531.65	113.4		1540.65	179.4		1569.62	193.7		1551.71	90.89
1532.62	382.3		1541.62	114.4		1570.62	164.4		1552.61	58.73
1533.61	263.5		1542.47	130.6		1571.62	103.3		1553.54	72.91
1534.62	155.8		1543.04	11.14		1572.13	1.013		1554.08	4.051
1535.62	93.16		1543.63	199.5		1572.64	93.16		1554.65	123.4
1536.6	75.92		1544.17	7.089		1573.54	59.75		1555.65	103.3
1537.5	83.66		1544.7	146.8		1574.13	9.114		1556.66	98.23
1538.47	81.01		1545.58	113		1574.7	116.5		1557.66	97.22
1539.43	78.99		1546.12	8.101		1575.61	99.24		1558.61	96.2
1540.03	16.2		1546.74	100.3		1576.12	1.013		1559.6	100.3
1540.58	130.7		1547.63	64.81		1576.63	117.9		1560.11	1.013
1541.58	103.3		1548.62	172.4		1577.57	86.9		1560.64	144.8
1542.58	111.4		1549.61	124.6		1578.6	97.61		1561.61	118.5
1543.1	1.013		1550.57	92.15		1579.58	89.11		1562.55	143.8
1543.65	90.13		1551.46	87.09		1580.09	4.051		1563.54	99.24
1544.65	91.14		1552.1	18.23		1580.65	77.97		1564.51	81.9
1545.64	94.18		1552.74	69.87		1581.5	49.31		1565.1	14.18
1546.64	143.1		1553.57	53.67		1582.49	77.97		1565.69	96.2
1547.18	4.051		1554.47	84.05		1583.01	2.025		1566.66	76.96
1547.73	183.2		1555.05	7.089		1583.57	96.2		1567.58	57.72
1548.72	141.8		1555.64	83.02		1584.09	2.025		1568.5	73.92
1549.72	114.4		1556.17	6.076		1584.61	107.3		1569.48	82.03
1550.69	77.97		1556.73	63.8		1585.63	98.23		1570.44	89.11
1551.56	39.49		1557.53	39.49		1586.15	1.013		1571.41	87.09
1552.42	80.66		1558.34	76.96		1586.65	95.19		1572.38	102.3
1552.93	3.038		1558.86	1.013		1587.6	73.92		1572.91	2.025
1553.47	80.91		1559.41	55.37		1588.54	62.78		1573.44	86.08
1554	4.051		1560	7.089		1589.49	65.82		1573.96	1.013
1554.55	91.51		1560.61	136.5		1590.03	2.025		1574.48	108.4
1555.37	143.8		1561.63	215.6		1590.6	106.5		1575	6.076
1555.93	6.076		1562.62	1194		1591.61	88.1		1575.52	99.24
1556.5	118.5		1563.13	2.025		1592.54	68.67		1576.08	5.063
1557.49	94.69		1563.64	842.4		1593.52	72.91		1576.6	491.5
1558.52	95.19		1564.64	472.1		1594.52	87.81		1577.6	358.9
1559.51	88.1		1565.6	212.1		1595.5	58.73		1578.59	220.8
1560.07	6.076		1566.12	10.13		1596.06	12.15		1579.6	122.5
1560.62	171.1		1566.65	153.4		1596.63	302.4		1580.13	4.051
1561.6	131.6		1567.63	142.3		1597.62	223.7		1580.67	113.4
1562.47	163.1		1568.6	104.4		1598.59	141.8		1581.64	80
1563.48	121.5		1569.14	3.038		1599.59	110.4		1582.6	98.12
1564.05	12.15		1569.68	97.15		1600.61	87.67		1583.14	6.076
1564.63	96.2		1570.26	7.089		1601.64	77.22		1583.76	87.5
1565.55	80		1570.8	85.06		1602.61	195.4		1584.74	84.76
1566.1	11.14		1571.6	62.51		1603.57	161		1585.59	60.76
1566.67	91.14		1572.41	84.05		1604.09	5.063		1586.5	109.1
1567.22	2.025		1573.44	92.62		1604.63	136.7		1587.47	78.99
1567.77	67.85		1574.45	97.21		1605.16	1.013		1588.42	98.52
1568.71	73.89		1575.38	78.93		1605.68	74.94		1589	9.114
1569.54	63.73		1575.95	6.076		1606.62	84.05		1589.56	100.3
1570.38	83.04		1576.56	81.01		1607.62	56.71		1590.07	5.063
1570.92	2.025		1577.1	5.063		1608.57	72.91		1590.6	295
1571.46	72.91		1577.65	74.94		1609.56	86.08		1591.12	3.038
1572.01	7.089		1578.51	80		1610.11	3.038		1591.65	244.3
1572.57	95.19		1579.03	1.013		1610.64	150.7		1592.64	155.9
1573.12	8.101		1579.57	84.05		1611.14	1.013		1593.15	2.025
1573.66	95.19		1580.09	3.038		1611.66	118.7		1593.67	115.4
1574.65	101.4		1580.65	217.2		1612.66	109.4		1594.17	1.013
1575.61	113.4		1581.62	250.2		1613.67	88.88		1594.7	81.01
1576.6	665.2		1582.6	191.8		1614.65	75.95		1595.6	53.67
1577.6	488		1583.11	3.038		1615.59	65.82		1596.4	105.3
1578.59	250.1		1583.64	156.7		1616.11	1.013		1596.99	8.101
1579.59	153.6		1584.62	153.2		1616.64	149.4		1597.61	102.3
1580.11	3.038		1585.61	226.5		1617.63	124.6		1598.54	113.4
1580.64	98.23		1586.58	174.3		1618.64	115.4		1599.53	127.6
1581.64	94.18		1587.55	132.7		1619.57	67.85		1600.04	2.025
1582.15	3.038		1588.5	76.96		1620.6	84.05		1600.58	103.9
1582.66	94.13		1589.06	8.101		1621.54	73.92		1601.55	83.04
1583.23	11.14		1589.65	83.04		1622.53	61.77		1602.4	96.2
1583.8	106.3		1590.62	242.6		1623.51	48.61		1602.95	5.063
1584.63	66.65		1591.58	159		1624.51	84.05		1603.48	97.22
1585.51	117.1		1592.58	120.5		1625.55	77.97		1604.02	7.089
1586.45	78.57		1593.6	93.16		1626.12	5.063		1604.58	193.4
1587.4	90.13		1594.13	18.23		1626.67	96.2		1605.54	129.4
1588.48	108.1		1594.72	94.18		1627.65	84.05		1606.41	115.4
1589.05	18.23		1595.56	68.08		1628.56	66.84		1606.95	3.038
1589.65	109.8		1596.36	83.57		1629.5	86.08		1607.64	98.23
1590.6	394		1596.94	4.051		1630.03	1.013		1608.59	66.84
1591.12	2.025		1597.48	70.89		1630.57	71.9		1609.51	86.08
1591.62	309.9		1597.99	2.025		1631.56	80		1610.44	112.4
1592.6	194.4		1598.52	85.06		1632.15	14.18		1610.99	5.063
1593.56	89.11		1599.53	61.77		1632.72	80		1611.55	88.1
1594.37	107.3		1600.1	7.089		1633.23	1.013		1612.53	132.7
1594.9	1.013		1600.65	83.04		1633.75	69.87		1613.13	18.23
1595.44	80		1601.65	81.01		1634.61	47.59		1613.79	136.7
1596.42	75.95		1602.61	137.4		1635.55	73.67		1614.6	82.77
1597.41	82.03		1603.58	221		1636.59	64.81		1615.44	121.5
1597.93	7.089		1604.1	2.025		1637.13	3.038		1615.98	3.038
1598.51	113.4		1604.63	681.2		1637.7	60.76		1616.54	104.3
1599.51	96.2		1605.62	439.3		1638.65	140.5		1617.57	91.14
1600.04	8.101		1606.62	256.7		1639.63	115.1		1618.59	120
1600.61	109.4		1607.6	156.8		1640.14	2.025		1619.56	111.4
1601.53	65.82		1608.13	7.089		1640.65	89.11		1620.54	130.6
1602.49	82.03		1608.67	99.18		1641.69	93.16		1621.54	125.6
1603.54	83.04		1609.64	139.7		1642.64	70.95		1622.53	103.3
1604.08	4.051		1610.62	119.7		1643.66	52.66		1623.13	17.22
1604.61	197.3		1611.18	5.063		1644.6	237.8		1623.72	96.2
1605.66	137.7		1611.73	116.2		1645.12	4.051		1624.39	24.3
1606.69	109.4		1612.24	2.025		1645.66	171.9		1624.99	106.9
1607.21	1.013		1612.75	96.2		1646.62	117.4		1625.83	43.54
1607.77	93.16		1613.63	65.36		1647.53	84.39		1626.62	109.4
1608.67	78.99		1614.52	93.16		1648.46	74.39		1627.62	94.18
1609.56	64.81		1615.16	17.22		1649.1	21.27		1628.57	105.3
1610.44	97.22		1615.84	87.09		1649.75	71.9		1629.55	78.99
1611.43	74.94		1616.7	63.42		1650.75	58.73		1630.48	89.11
1612.47	85.06		1617.65	97.22		1651.69	53.96		1631.42	89.11
1613.41	96.2		1618.63	109.4		1652.68	93.16		1631.94	4.051
1614.4	152.9		1619.59	71.9		1653.58	60.76		1632.52	133.7
1615.32	92.15		1620.55	85.06		1654.54	94.18		1633.05	9.114
1616.34	99.24		1621.12	4.051		1655.54	84.05		1633.63	123.5
1616.9	4.051		1621.72	105.3		1656.2	14.18		1634.59	123.6
1617.47	95.19		1622.69	182.5		1656.82	66.84		1635.55	99.24
1617.99	2.025		1623.66	133.7		1657.69	59.75		1636.1	7.089
1618.58	165.7		1624.62	130.6		1658.61	113.4		1636.65	109.4
1619.12	5.063		1625.58	117.5		1659.56	116.5		1637.69	70.89
1619.64	138.7		1626.54	113.4		1660.6	105.3		1638.71	102.3
1620.15	3.038		1627.07	7.089		1661.61	85.06		1639.6	68.86
1620.67	184.3		1627.6	189.4		1662.58	80		1640.53	79.41
1621.64	144.8		1628.58	134.4		1663.62	63.8		1641.51	93.16
1622.64	108.4		1629.12	2.025		1664.55	63.8		1642.06	7.089
[truncated: 1,828 more rows]

## Sheet: Figure 2a
Figure 2a. Monosaccharide composition of BC and BC-H composite pellicles
	Distribution normalized to total comp (mol%).
	Ara	Gal	Glc	Xyl	Man
BC	0.0940272	0.504055	98.7138	0.00862855	0.679482
acGGM	0.34093	1.07976	86.8917	0.203229	11.4844
AGX	1.36292	0.400344	86.2756	11.4792	0.482012
acGX	0.260417	0.641317	76.3657	21.1625	1.57004
acGGM+AGX	0.660861	0.809773	87.0725	3.72163	7.73521
GGMalk+AGX	0.475215	0.794195	85.7897	3.12245	9.81847

## Sheet: Figure 3c and S7
Figure 3c and Figure S7. Results from the compression-relaxation mechanical analyses
Sample		Cycle	1	2	3	4	5	6	7
		Fn	1	1.6	2.5	4	6.3	10	30
BC	CR	AVG	0.04	0.09	0.12	0.16	0.22	0.29	0.39
		STDEV	0.02	0.03	0.03	0.04	0.03	0.03	0.02
	Strain	AVG	0.06	0.07	0.09	0.13	0.19	0.26	0.52
		STDEV	0.02	0.02	0.02	0.02	0.02	0.02	0.1
	Stress (Pa)	AVG	55	95	153	290	523	901	2665
		STDEV	14	14	18	25	37	37	549
	E (Pa)	AVG	991	1400	1692	2256	2804	3407	5117
		STDEV	282	414	472	293	148	107	297
	G' (Pa)	AVG	3860	5707	8474	12692	17662	26594	73811
		STDEV	1241	390	270	1057	1602	2872	6700
	G'' (Pa)	AVG	647	841	1112	1570	2199	3237	10033
		STDEV	83	83	32	109	179	397	409
acGGM	CR	AVG	0.02	0.06	0.08	0.12	0.15	0.19	0.22
		STDEV	0	0	0	0	0.01	0.01	0.04
	Strain	AVG	0.05	0.05	0.06	0.08	0.11	0.19	0.35
		STDEV	0.01	0.02	0.01	0.01	0.01	0.01	0.01
	Stress (Pa)	AVG	73	98	132	181	272	434	1346
		STDEV	2	13	11	15	9	26	60
	E (Pa)	AVG	1591	1983	2457	2216	2468	2361	3907
		STDEV	373	509	493	113	152	313	324
	G' (Pa)	AVG	4527	5574	7029	9788	12968	17361	47221
		STDEV	999	937	1217	926	1345	1369	3807
	G'' (Pa)	AVG	814	931	1143	1537	1976	2514	5901
		STDEV	156	138	164	157	196	151	752
AGX	CR	AVG	0.03	0.08	0.13	0.23	0.32	0.42	0.52
		STDEV	0.02	0.01	0.02	0.07	0.06	0.05	0.03
	Strain	AVG	0.12	0.15	0.16	0.2	0.27	0.36	0.76
		STDEV	0.04	0.04	0.02	0.01	0.03	0.03	0.04
	Stress (Pa)	AVG	63	84	132	211	340	546	4897
		STDEV	5	8	24	17	24	39	743
	E (Pa)	AVG	591	607	845	1034	1262	1517	6433
		STDEV	274	203	214	149	129	144	690
	G' (Pa)	AVG	1023	1485	2334	3390	5555	9867	38428
		STDEV	192	297	702	801	1079	952	5056
	G'' (Pa)	AVG	163	198	295	436	768	1401	7787
		STDEV	37	43	93	119	175	155	1348
acGX	CR	AVG	0.03	0.09	0.1	0.13	0.15	0.19	0.27
		STDEV	0.01	0.02	0.01	0.02	0.04	0.05	0.06
	Strain	AVG	0.08	0.1	0.11	0.14	0.19	0.24	0.38
		STDEV	0.03	0.01	0.02	0.02	0.02	0.03	0.04
	Stress (Pa)	AVG	85	99	128	178	300	563	1785
		STDEV	23	26	28	26	19	32	313
	E (Pa)	AVG	1253	1069	1213	1264	1617	2348	4727
		STDEV	896	386	398	232	199	319	777
	G' (Pa)	AVG	4018	4717	6083	8592	12592	19347	54746
		STDEV	1167	1524	1538	1566	2731	4231	7667
	G'' (Pa)	AVG	713	793	994	1330	1937	2969	8207
		STDEV	174	213	240	295	461	703	1441
Sample		Cycle	1	2	3	4	5	6	7
		Fn	1	1.6	2.5	4	6.3	10	30
acGGM+AGX	CR	AVG	0.02	0.05	0.06	0.09	0.12	0.15	0.21
		STDEV	0	0.02	0.01	0.01	0.01	0.01	0
	Strain	AVG	0.07	0.08	0.09	0.11	0.16	0.2	0.31
		STDEV	0.01	0.01	0.02	0.02	0.01	0.02	0.05
	Stress (Pa)	AVG	39	66	85	134	205	347	1137
		STDEV	15	16	25	19	23	36	44
	E (Pa)	AVG	532	777	893	1175	1305	1715	3718
		STDEV	139	117	112	51	65	175	446
	G' (Pa)	AVG	1973	2718	3677	5267	7897	10924	24095
		STDEV	391	497	896	1608	2065	2236	3661
	G'' (Pa)	AVG	367	458	579	765	1111	1494	3691
		STDEV	62	65	131	205	265	265	323
GGMalk+AGX	CR	AVG	0.01	0.06	0.07	0.09	0.13	0.18	0.26
		STDEV	0.01	0.02	0.02	0.03	0.04	0.04	0.03
	Strain	AVG	0.07	0.08	0.1	0.13	0.17	0.2	0.35
		STDEV	0.01	0.01	0.02	0.03	0.03	0.02	0.05
	Stress (Pa)	AVG	58	75	113	161	247	395	1242
		STDEV	23	25	28	31	26	40	179
	E (Pa)	AVG	835	914	1082	1249	1484	1929	3528
		STDEV	226	261	228	320	234	65	70
	G' (Pa)	AVG	2266	2980	4281	6242	9111	15184	48490
		STDEV	424	504	607	949	1245	1394	5401
	G'' (Pa)	AVG	449	532	725	999	1446	2328	7258
		STDEV	63	66	88	127	135	170	510
deacBC	CR	AVG	0.03	0.09	0.13	0.17	0.22	0.28	0.34
		STDEV	0	0	0	0.01	0.01	0.02	0.05
	Strain	AVG	0.05	0.07	0.09	0.13	0.18	0.27	0.47
		STDEV	0.01	0.01	0.01	0.02	0.01	0.05	0.07
	Stress (Pa)	AVG	70	119	190	307	498	813	2135
		STDEV	13	17	39	46	60	40	67
	E (Pa)	AVG	1303	1745	2060	2398	2778	3062	4582
		STDEV	225	59	104	8	125	515	627
	G' (Pa)	AVG	3072	4824	7093	10006	14843	20698	48703
		STDEV	1289	1243	1237	880	592	1063	4319
	G'' (Pa)	AVG	542	731	955	1234	1801	2527	6502
		STDEV	159	140	130	94	15	174	334
deacGGM	CR	AVG	0.02	0.05	0.07	0.09	0.12	0.16	0.2
		STDEV	0.01	0.02	0.02	0.02	0.03	0.03	0.03
	Strain	AVG	0.07	0.07	0.09	0.11	0.14	0.19	0.32
		STDEV	0.01	0.01	0.01	0.01	0.01	0.01	0
	Stress (Pa)	AVG	117	154	200	271	364	522	1473
		STDEV	29	34	29	40	42	42	59
	E (Pa)	AVG	1787	2125	2229	2396	2578	2688	4537
		STDEV	418	510	338	407	205	27	159
	G' (Pa)	AVG	6149	7571	9864	12361	15945	22348	57573
		STDEV	2326	2108	2591	2274	1864	3744	9586
	G'' (Pa)	AVG	947	1106	1387	1679	2127	2868	7174
		STDEV	218	180	223	166	109	436	812

## Sheet: Figure 4
Figure 4. Solid state 13C CP/MAS NMR analysis of the hydrated BC and BC-H samples
X	BC-GGMalk_AGX	BC_acGGM_AGX	BC_acGX	BC_AGX	BC-acGGM	BC_deacGGM	BC (treated pH 10)
43.128	-0.450582	-0.354293	0.351192	-0.171574	0.160794	0.129192	-0.11763
43.2179	-0.0651533	-0.424327	0.290915	-0.0885484	0.0537813	0.113978	-0.13237
43.3078	0.0372892	-0.552337	0.260476	0.134871	-0.0532311	0.11108	-0.147111
43.3976	0.138616	-0.513718	0.0754036	0.35829	-0.160244	0.108183	-0.161851
43.4875	0.0922769	-0.19688	-0.252842	0.581709	-0.259041	0.105286	-0.176591
43.5773	0.045377	0.038928	-0.434065	0.609359	-0.285362	-0.20464	-0.191331
43.6672	0.0377066	0.139521	-0.47924	0.365805	-0.311683	-0.625504	-0.109643
43.7571	0.0301795	0.240114	-0.524415	0.184607	-0.338004	-0.501442	-0.00492054
43.8469	-0.223529	0.340707	-0.56959	0.0897408	-0.348006	-0.180627	0.099802
43.9368	-0.478101	0.394961	-0.677636	-0.0752997	-0.21448	-0.0403544	0.204524
44.0267	-0.298715	0.371984	-0.843794	-0.33744	-0.0809547	0.0347792	0.1798
44.1165	-0.117871	0.349008	-0.855149	-0.59958	0.0525707	-0.0718005	0.124212
44.2064	-0.084778	0.326032	-0.723502	-0.86172	0.161509	-0.243893	0.0686231
44.2962	-0.0521604	0.207698	-0.625324	-1.13036	0.054881	-0.29217	0.0130344
44.3861	-0.0139629	-0.0693667	-0.558047	-1.40799	-0.0517472	-0.295839	-0.0640326
44.476	0.0242518	-0.216533	-0.568214	-1.49829	-0.158375	-0.354044	-0.146211
44.5658	0.0624666	-0.147605	-0.649839	-1.32986	-0.256483	-0.431882	-0.22839
44.6557	0.100681	-0.0995607	-0.668523	-1.11978	-0.280114	-0.56313	-0.310569
44.7456	0.231281	-0.0862384	-0.629164	-0.85222	-0.286047	-0.71359	-0.31054
44.8354	0.362137	-0.0172026	-0.589806	-0.688799	-0.137536	-0.609453	-0.290983
44.9253	0.246599	0.144403	-0.550447	-0.669052	-0.00334537	-0.413796	-0.470752
45.0151	0.130411	0.1867	-0.421066	-0.685115	0.00606867	-0.36081	-0.697827
45.105	0.0396358	0.0308873	-0.208763	-0.750553	0.00787651	-0.359072	-0.637074
45.1949	-0.0510759	-0.124926	-0.151521	-0.815991	-0.0564847	-0.248178	-0.508074
45.2847	-0.141788	-0.280738	-0.237024	-0.881429	-0.115451	-0.0981034	-0.379074
45.3746	-0.232499	-0.433065	-0.335452	-0.95208	-0.127554	-0.0446968	-0.250073
45.4645	-0.166067	-0.57961	-0.445772	-1.02991	-0.139658	-0.0259617	-0.355406
45.5543	-0.0992872	-0.726155	-0.556091	-1.04517	-0.151762	-0.0618259	-0.516199
45.6442	-0.0325081	-0.872701	-0.666411	-0.974309	-0.164159	-0.117259	-0.676992
45.734	0.0342712	-0.960046	-0.781581	-0.950311	-0.179097	-0.1867	-0.837784
45.8239	0.101436	-0.94933	-0.901207	-0.990775	-0.194034	-0.261157	-0.797048
45.9138	0.168601	-0.938614	-0.762113	-1.03124	-0.208972	-0.335615	-0.708703
46.0036	0.235766	-0.927898	-0.385397	-1.0717	-0.232845	-0.410073	-0.500635
46.0935	0.302932	-0.896234	-0.243211	-1.06519	-0.333854	-0.419655	-0.264311
46.1833	0.117287	-0.829912	-0.316305	-0.994136	-0.434862	-0.406039	-0.185152
46.2732	-0.0687682	-0.819475	-0.467058	-0.923084	-0.535871	-0.501706	-0.143051
46.3631	-0.00814468	-0.901436	-0.689055	-0.852031	-0.613438	-0.636425	-0.220716
46.4529	0.0528444	-0.919629	-0.582529	-0.906985	-0.489279	-0.641344	-0.326595
46.5428	-0.268574	-0.832455	-0.174791	-1.13486	-0.365119	-0.599914	-0.300832
46.6327	-0.590504	-0.689354	-0.0260596	-1.25823	-0.24096	-0.449158	-0.244087
46.7225	-0.764384	-0.453897	-0.114664	-1.23829	-0.133487	-0.259392	-0.307151
46.8124	-0.938087	-0.206785	-0.0656344	-1.20528	-0.169174	-0.0798778	-0.398386
46.9022	-0.544184	0.0595646	0.109443	-1.15436	-0.204861	0.0959814	-0.41972
46.9921	-0.149684	0.120692	0.12903	-1.10345	-0.240548	0.162471	-0.424633
47.082	-0.100734	-0.156663	0.00630184	-1.05253	-0.269035	0.189994	-0.309695
47.1718	-0.0520975	-0.308329	-0.0763284	-1.00292	-0.235941	0.132626	-0.166629
47.2617	-0.292939	-0.25282	-0.122279	-0.955098	-0.202848	0.045034	-0.0447906
47.3516	-0.534	-0.253322	-0.168229	-0.844494	-0.169755	-0.0972637	0.0720707
47.4414	-0.429413	-0.346096	-0.21418	-0.647986	-0.135371	-0.259023	-0.0108907
47.5313	-0.324612	-0.42953	0.0284114	-0.498582	-0.0899822	-0.221294	-0.140662
47.6211	-0.312409	-0.49759	0.534642	-0.41359	-0.0368383	-0.11265	-0.0306029
47.711	-0.300249	-0.509594	0.885212	-0.391424	0.0823259	-0.00400546	0.135585
47.8009	-0.28809	-0.429371	1.09364	-0.45512	0.200034	0.104639	0.101879
47.8907	-0.275931	-0.372513	1.19015	-0.530272	0.305366	0.136308	0.0214345
47.9806	-0.347134	-0.354074	1.18453	-0.621073	0.397737	0.140654	-0.0196489
48.0705	-0.418352	-0.429131	1.02316	-0.711873	0.38011	-0.110495	-0.0515377
48.1603	-0.48957	-0.65783	0.71973	-0.802673	0.355993	-0.452266	0.0365524
48.2502	-0.560771	-0.727526	0.575337	-0.762451	0.276887	-0.555606	0.152643
48.34	-0.459058	-0.53609	0.575918	-0.543485	0.19778	-0.574437	0.186234
48.4299	-0.357345	-0.344655	0.5765	-0.324519	0.118674	-0.538499	0.200588
48.5198	-0.255632	-0.153219	0.577082	-0.105552	0.0390536	-0.483163	0.0949217
48.6096	-0.153937	-0.0247098	0.529866	-0.0367909	-0.0449042	-0.575977	-0.038703
48.6995	-0.09758	0.000583195	0.439128	-0.172701	-0.128862	-0.721223	-0.126686
48.7894	-0.041223	0.0258762	0.192473	-0.245656	-0.21282	-0.756885	-0.204048
48.8792	0.015134	0.0511692	-0.19607	-0.232878	-0.279814	-0.753795	-0.28141
48.9691	0.0712734	0.00152319	-0.292187	-0.216164	-0.203926	-0.597715	-0.358772
49.0589	-0.193528	-0.170894	-0.122345	-0.194094	-0.128037	-0.387573	-0.233489
49.1488	-0.458329	-0.287086	0.0474972	-0.23502	-0.0521486	-0.232243	-0.0611355
49.2387	-0.72313	-0.311221	0.217339	-0.361637	0.0122916	-0.0962685	-0.169031
49.3285	-0.987558	-0.341214	0.411157	-0.48727	-0.0194087	-0.104206	-0.341962
49.4184	-0.866351	-0.380795	0.626756	-0.611564	-0.051109	-0.162922	-0.54868
49.5083	-0.745145	-0.364107	0.582206	-0.672817	-0.0828093	-0.11197	-0.763231
49.5981	-0.623939	-0.255405	0.301462	-0.648423	-0.11451	-0.0223502	-0.617334
49.688	-0.502609	-0.153739	0.113422	-0.521553	-0.14621	-0.0309943	-0.387947
49.7778	-0.282585	-0.0635724	0.00950048	-0.255541	-0.17791	-0.074259	-0.168574
49.8677	-0.0631818	-0.0672573	-0.0163337	-0.0946679	-0.20961	-0.172379	0.0484823
49.9576	-0.287838	-0.224229	0.0286474	-0.0764691	-0.234281	-0.289812	0.265538
50.0474	-0.512299	-0.338657	0.0386421	0.0206105	-0.200275	-0.241217	0.482594
50.1373	-0.610345	-0.383644	0.0169271	0.224669	-0.16627	-0.134214	0.366872
50.2272	-0.707808	-0.484985	0.151473	0.323518	-0.132264	-0.0272115	0.174287
50.317	-0.459991	-0.678254	0.427563	0.279763	-0.0987527	0.0797912	-0.0182982
50.4069	-0.212355	-0.794008	0.537581	0.129447	-0.0693579	0.0278487	-0.210883
50.4967	-0.0633566	-0.783389	0.497253	-0.165218	-0.0399631	-0.0799266	-0.260665
50.5866	0.0856422	-0.641178	0.613272	-0.459884	-0.0105683	-0.0779054	-0.277525
50.6765	0.234641	-0.284566	0.87075	-0.754549	0.0153548	-0.0373448	-0.294384
50.7663	0.383097	-0.0778129	0.969802	-0.75301	0.0124729	0.0924427	-0.311244
50.8562	0.275787	-0.115077	0.925596	-0.350701	0.00164524	0.253526	-0.44339
50.9461	0.168477	-0.0959015	0.959607	-0.0537442	-0.0750118	0.231545	-0.602063
51.0359	0.0611671	0.0151176	1.0643	0.100752	-0.151172	0.145402	-0.560204
51.1258	-0.045987	0.13437	1.03046	0.215727	-0.223218	0.13021	-0.472244
51.2156	-0.0884477	0.267014	0.871471	0.277294	-0.281985	0.139867	-0.399328
51.3055	-0.130909	0.343176	0.869004	0.33886	-0.231073	0.149525	-0.329866
51.3954	-0.173369	0.327537	1.00782	0.400426	-0.169627	0.159182	-0.260404
51.4852	-0.215871	0.289164	1.20882	0.498903	-0.0213081	0.119683	-0.190943
51.5751	-0.273579	0.213864	1.46591	0.647203	0.119022	0.0629951	-0.230343
51.665	-0.331708	0.138564	1.462	0.647811	0.193566	0.116231	-0.294699
51.7548	-0.537643	0.0632643	1.22274	0.449173	0.24078	0.207879	-0.23865
51.8447	-0.742473	0.0256616	1.29352	0.267684	0.0632585	0.111702	-0.155026
51.9345	-0.577841	0.0492169	1.64367	0.109316	-0.0848947	-0.0500571	-0.0488224
52.0244	-0.412746	0.0727723	1.83714	0.183194	0.00809283	-0.101849	0.0625476
52.1143	-0.099887	0.0963276	1.88949	0.570015	0.098574	-0.115273	0.173918
52.2041	0.211806	0.163798	1.83163	0.792493	0.168507	-0.0164167	0.285288
52.294	0.167994	0.302427	1.67459	0.793654	0.214347	0.121586	0.321992
52.3839	0.124183	0.346706	1.51754	0.731433	0.0629542	0.259588	0.341646
52.4737	0.0803709	0.238197	1.3605	0.583907	-0.0815699	0.397591	0.361299
52.5636	0.0370861	0.159184	1.18711	0.534129	-0.169946	0.48287	0.380953
52.6534	0.141501	0.127905	0.999048	0.615829	-0.258323	0.549795	0.475926
52.7433	0.246464	0.153279	0.967841	0.69753	-0.3467	0.506668	0.588066
52.8332	0.499106	0.270284	1.07758	0.779231	-0.421134	0.425257	0.579675
52.923	0.750502	0.422709	1.14074	0.826565	-0.381941	0.33066	0.543836
53.0129	0.678897	0.63239	1.16206	0.827727	-0.329293	0.23148	0.468126
53.1028	0.607293	0.74758	1.02644	0.828888	-0.167141	0.389188	0.383346
53.1926	0.535689	0.710123	0.749966	0.83005	-0.00768396	0.636125	0.419142
53.2825	0.464161	0.641945	0.498018	0.825921	0.129876	0.581388	0.482341
53.3723	0.411085	0.524168	0.268072	0.814692	0.267436	0.421946	0.344547
53.4622	0.358009	0.463129	0.116642	0.909315	0.404996	0.317574	0.161114
53.5521	0.304933	0.493635	0.0355982	1.1459	0.511486	0.2323	0.17871
53.6419	0.25215	0.369532	0.0380008	1.18295	0.366241	0.132682	0.24191
53.7318	0.265467	-0.00387842	0.115167	0.952562	0.234523	0.028094	0.0638317
53.8216	0.279461	-0.206947	0.34945	0.828097	0.212237	-0.0764944	-0.168928
53.9115	0.441005	-0.135509	0.724421	0.845521	0.19723	-0.181083	-0.120147
54.0014	0.601343	-0.127973	0.966788	0.717252	0.241034	-0.181209	-0.00762047
54.0912	0.506578	-0.223352	1.09049	0.393933	0.284838	-0.145187	0.0772495
54.1811	0.411813	-0.318732	1.37139	0.219007	0.328642	-0.109165	0.155864
54.271	0.317048	-0.414112	1.79289	0.242626	0.356331	-0.0731438	0.113775
54.3608	0.22284	-0.424595	2.03596	0.216876	0.254218	0.0622129	0.0444094
54.4507	0.239438	-0.298516	2.11952	0.125107	0.152105	0.231891	-0.00365629
54.5405	0.256036	-0.172437	2.20308	0.139405	0.0499914	0.40157	-0.0469134
54.6304	0.272635	-0.0463583	2.28665	0.29545	-0.0442934	0.571248	-0.0901704
54.7203	0.289168	0.0749801	2.23582	0.352024	-0.0757055	0.612258	-0.133427
54.8101	0.293414	0.188702	2.06501	0.275744	-0.0825793	0.608878	-0.0433378
54.9	0.296856	0.245516	1.8942	0.199464	0.107334	0.605498	0.0767991
54.9899	0.152875	0.210955	1.72339	0.123184	0.283427	0.602118	0.0761481
55.0797	0.0100467	0.152674	1.67228	0.100986	0.348845	0.58782	0.0483057
55.1696	0.0729659	0.0563285	1.72793	0.150936	0.389661	0.569761	-0.102863
55.2594	0.133909	0.130837	1.78357	0.264611	0.233753	0.551702	-0.281768
55.3493	-0.149035	0.47934	1.83921	0.463249	0.0978602	0.533643	-0.259288
55.4392	-0.430495	0.652178	1.75048	0.604781	0.12178	0.4489	-0.191561
55.529	-0.460217	0.543476	1.53314	0.670219	0.145699	0.341221	-0.0558541
55.6189	-0.48905	0.491768	1.31579	0.671889	0.169618	0.233542	0.0951119
55.7088	-0.370546	0.531348	1.09845	0.588639	0.188296	0.125864	0.246078
55.7986	-0.251766	0.538561	1.06701	0.495422	0.165241	0.32384	0.397044
55.8885	-0.0884853	0.49396	1.20099	0.38894	0.150429	0.626789	0.268442
55.9783	0.0726204	0.506396	1.33496	0.218647	0.20115	0.745677	0.0772051
56.0682	-0.109961	0.610078	1.46893	-0.0365233	0.248603	0.801399	0.00688432
56.1581	-0.291589	0.692364	1.55856	-0.104187	0.270121	0.75817	-0.0363727
56.2479	-0.325943	0.74044	1.60878	0.0774141	0.277865	0.681008	0.0866587
56.3378	-0.358673	0.731437	1.65899	0.259015	0.176424	0.603847	0.246874
56.4277	-0.145983	0.63123	1.70921	0.440615	0.0801547	0.526685	0.0442132
56.5175	0.0651812	0.517046	1.84981	0.596932	0.0248233	0.480602	-0.23951
56.6074	0.050899	0.38054	2.07064	0.719677	-0.0222225	0.445159	-0.259221
56.6972	0.0376344	0.301157	2.21257	0.778526	-0.00377872	0.409717	-0.220011
56.7871	0.171579	0.312935	2.2845	0.752583	0.0132824	0.374275	-0.1808
56.877	0.303922	0.322331	2.15748	0.688023	0.0194303	0.435558	-0.141589
56.9668	0.20935	0.327931	1.85406	0.572248	0.0255782	0.52991	-0.12507
57.0567	0.116545	0.238256	1.70852	0.456472	0.0317262	0.513697	-0.113606
57.1466	0.269018	-0.00328312	1.70289	0.340697	0.0537509	0.459712	-0.102141
57.2364	0.420235	-0.121366	1.81037	0.302041	0.200725	0.745622	-0.0906764
57.3263	0.400548	-0.042784	2.01802	0.365543	0.347699	1.14756	-0.0261672
57.4161	0.378288	-0.059547	2.0677	0.429045	0.494673	1.21767	0.0501348
57.506	0.0127395	-0.228103	1.97754	0.492548	0.635046	1.1746	0.126437
57.5959	-0.34953	-0.304855	1.84788	0.528048	0.723614	1.39888	0.202739
57.6857	-0.282751	-0.23554	1.68327	0.526499	0.803834	1.71429	0.392579
57.7756	-0.215972	-0.166226	1.67673	0.631658	0.818627	1.91905	0.607611
57.8655	-0.149192	-0.0969112	1.80993	0.877923	0.822535	2.08612	0.620763
57.9553	-0.0825165	0.0135669	1.9843	1.03279	0.741267	1.80243	0.589163
58.0452	-0.0288614	0.18946	2.19505	1.06686	0.67953	1.36534	0.573969
58.135	0.0247935	0.30806	2.24765	1.10094	0.770405	1.33413	0.562408
58.2249	0.0784486	0.33567	2.1606	1.13501	0.867041	1.44094	0.550847
58.3148	0.132406	0.442086	2.23833	1.13971	1.00864	1.48547	0.539286
58.4046	0.223118	0.673585	2.46149	1.10564	1.15023	1.50884	0.527725
58.4945	0.312599	0.847749	2.52641	1.13567	1.29182	1.53221	0.516165
58.5844	0.255083	0.930965	2.45177	1.25029	1.43387	1.55558	0.504604
58.6742	0.200875	1.04226	2.25141	1.29309	1.5794	1.57693	0.493043
58.7641	0.534771	1.19807	1.94023	1.2412	1.71091	1.5976	0.365298
58.8539	0.867394	1.35389	1.89291	1.18931	1.73349	1.72905	0.211924
58.9438	1.05306	1.5097	2.07807	1.13743	1.75922	1.89805	0.260643
59.0337	1.23612	1.57224	2.25498	1.22058	1.80946	2.06705	0.353901
59.1235	1.12224	1.48709	2.42463	1.48155	1.86813	2.23605	0.447159
59.2134	1.01232	1.40195	2.59427	1.84953	1.99215	2.40506	0.540417
59.3033	1.34313	1.3168	2.76392	2.35832	2.14563	2.57406	0.754974
59.3931	1.67503	1.39111	2.92367	2.69386	2.52709	2.72921	0.996211
59.483	2.12705	1.71761	3.0747	2.8015	2.90855	2.87967	1.24124
59.5728	2.57906	1.98664	3.30498	3.05903	3.29001	3.14099	1.4871
59.6627	3.03107	2.16484	3.60492	3.51362	3.68082	3.43979	1.73296
59.7526	3.48283	2.48018	4.16412	3.95883	4.14374	4.0389	1.97883
59.8424	3.90705	3.01211	4.9511	4.39173	4.62644	4.73944	2.22722
59.9323	4.33268	3.67821	5.47378	4.76034	5.2615	5.43997	2.47616
60.0222	4.90512	4.55613	5.76441	5.04456	5.91087	6.14051	2.92741
60.112	5.47448	5.43236	6.20664	5.56471	6.67023	6.8906	3.42299
60.2019	5.72461	6.30594	6.78189	6.3945	7.45509	7.65738	3.88742
60.2917	5.97908	7.15074	7.51581	7.22429	8.43578	8.60909	4.34504
60.3816	6.67389	7.95017	8.38887	8.05407	9.42605	9.6231	4.92409
60.4715	7.37414	8.94091	9.1429	8.90531	10.4897	10.6764	5.52969
60.5613	8.61863	10.2331	9.7926	9.78466	11.5619	11.743	6.20613
60.6512	9.86658	11.5252	10.6011	10.664	12.6994	12.9945	6.89805
60.7411	11.4569	12.8174	11.5486	11.5434	13.8809	14.3083	7.95438
60.8309	13.0444	14.0898	12.4365	12.5488	15.3996	15.6012	9.09024
60.9208	14.3522	15.331	13.2724	13.7193	16.8969	16.8872	10.4185
61.0106	15.655	16.3224	13.8435	14.7825	18.1969	17.692	11.7886
61.1005	16.4811	16.921	14.183	15.7052	19.1943	18.3352	13.0626
61.1904	17.3028	17.2758	14.4612	16.4065	19.8167	18.5503	14.0725
61.2802	17.7088	17.2474	14.6859	16.8181	19.9593	18.6218	14.3662
61.3701	17.5252	17.0843	14.9106	17.1222	19.7254	18.2119	14.0294
61.4599	17.0698	16.7098	15.1354	17.286	19.2431	17.6406	13.5057
61.5498	16.9079	16.5112	15.3029	17.4189	18.8563	17.33	13.2076
61.6397	16.7635	16.5885	15.4206	17.5115	18.493	17.1067	13.3875
61.7295	16.6145	16.5311	15.6178	17.4535	18.3091	16.8834	13.6598
61.8194	16.044	16.2625	15.8844	17.1991	18.0843	16.6601	13.8561
61.9093	15.4735	15.8735	15.8544	16.8977	17.5499	16.3141	13.5494
61.9991	14.9029	15.2959	15.5657	16.5349	17.0012	15.9271	12.8966
62.089	14.3324	14.6894	15.4361	16.1075	16.3438	15.4289	12.1915
62.1788	13.7619	14.0377	15.4453	15.596	15.6806	14.8935	11.7399
62.2687	13.1963	13.4618	15.4328	15.2311	14.9725	14.171	11.3432
62.3586	13.0643	13.0047	15.4016	15.0573	14.2903	13.3861	11.0193
62.4484	12.9323	12.5187	15.5296	14.8834	13.8035	12.7865	10.7112
62.5383	12.8003	11.9875	15.7962	14.7096	13.3397	12.2487	10.4031
62.6282	12.6671	11.5478	15.7775	14.607	13.0481	11.952	10.095
62.718	12.4301	11.2513	15.5105	14.5974	12.7421	11.7357	9.83512
62.8079	12.1901	11.0512	15.509	14.5877	12.3276	11.4081	9.5856
62.8977	11.7061	11.0019	15.7383	14.578	11.9316	11.0435	9.33608
62.9876	11.2224	10.8176	16.0614	14.6135	11.6741	10.8255	9.08655
63.0775	10.7661	10.4225	16.4661	14.7078	11.4167	10.6564	8.89973
63.1673	10.3152	10.1238	16.6051	14.8021	11.1592	10.6728	8.72641
63.2572	10.3036	9.97585	16.5134	14.8964	10.9258	10.7509	8.55309
63.3471	10.2903	10.0185	16.5745	14.965	10.8728	10.7572	8.37978
63.4369	10.1367	10.3586	16.7682	15.0005	10.8574	10.7395	8.37392
63.5268	9.98732	10.578	17.2276	15.0359	11.1241	10.7218	8.40407
63.6166	10.1796	10.6092	17.9176	15.0713	11.4045	10.7041	8.55604
63.7065	10.3714	10.7116	18.6126	15.3751	11.788	11.0779	8.73417
63.7964	10.5328	11.1569	19.312	16.027	12.1759	11.5818	9.38504
63.8862	10.6997	12.0649	20.2772	16.803	12.6311	12.2991	10.1374
63.9761	11.3133	13.247	21.4728	17.7398	13.3792	13.0872	11.1232
64.066	12.5159	14.6265	22.7682	18.8454	14.4295	14.3696	12.1592
64.1558	14.0127	16.1484	24.1501	20.4285	15.9732	16.2616	13.3983
64.2457	16.1006	18.083	25.9043	22.4364	18.0195	18.5845	15.1684
64.3355	18.6351	20.6107	27.981	24.6893	20.5735	21.2241	17.6422
64.4254	21.7606	23.7639	30.6584	27.2804	23.7369	24.3763	20.7319
64.5153	25.3351	27.5606	33.8557	30.5243	27.3951	28.1196	24.5529
64.6051	29.4984	31.9359	37.5321	34.638	31.5668	32.4377	29.3209
64.695	33.9399	36.7657	41.6229	39.2831	36.1881	37.343	35.05
64.7849	38.6747	41.7929	45.7137	44.0527	40.8935	42.4376	41.4351
64.8747	43.4705	46.7302	49.8044	48.6366	45.2803	47.3231	47.7211
64.9646	48.2568	51.2596	53.742	52.842	49.1987	51.6563	53.7197
65.0544	52.3413	55.2033	57.2278	56.5155	52.7736	55.3853	59.4885
65.1443	55.4258	58.2232	59.8149	59.0669	55.5554	58.3956	64.406
65.2342	56.659	59.362	60.7989	59.4772	56.7413	59.5813	67.1348
65.324	55.7213	57.7706	59.431	57.0531	55.4463	58.1404	66.3433
65.4139	52.8464	53.671	55.7614	52.0663	51.7824	54.0776	62.1282
65.5038	48.2089	48.2766	50.2996	45.8742	46.5629	48.3499	55.5349
65.5936	42.9685	42.5518	44.085	39.5538	40.9308	42.0606	48.1899
65.6835	37.7346	36.9579	38.4103	33.5714	35.4856	36.0371	41.2542
65.7733	32.9636	31.7995	33.2008	28.0687	30.3827	30.5718	35.0325
65.8632	28.2041	27.2754	28.4113	23.2947	25.9691	25.8713	29.7542
65.9531	24.2542	23.4081	24.3036	19.4614	22.2485	21.8207	25.3151
66.0429	20.8999	19.9981	20.8049	16.5273	19.2254	18.4612	21.5056
66.1328	18.3108	16.9712	17.9133	14.2926	16.685	15.7271	18.3491
66.2227	16.0167	14.5447	15.7175	12.4685	14.5452	13.6097	15.7976
66.3125	13.9261	12.7226	13.8831	10.7419	12.7038	11.87	13.726
66.4024	12.423	11.3578	12.2623	9.08038	11.1819	10.3665	12.2227
66.4922	11.1451	10.1429	11.1453	7.76276	9.94185	8.91645	10.9704
66.5821	9.87214	9.11271	10.6423	6.92741	8.88179	7.84804	9.9936
66.672	8.92468	8.36744	10.4304	6.28193	7.96448	6.90481	9.09899
66.7618	7.98239	7.75823	10.0783	5.71782	7.14181	6.37121	8.21082
66.8517	7.3808	7.35895	9.60583	5.25821	6.36841	5.97188	7.54158
66.9416	6.78013	6.92381	8.9397	4.82844	5.95457	5.67498	6.91855
67.0314	6.2403	6.4334	8.10736	4.43697	5.56744	5.41163	6.51957
67.1213	5.70047	5.94298	7.54217	4.11064	5.37494	5.14828	6.16783
67.2111	5.16064	5.45257	7.20617	3.86786	5.18113	4.88492	5.69386
67.301	4.62435	5.04699	6.96536	3.81445	4.97786	4.66261	5.19414
67.3909	4.31535	4.77205	6.80618	4.00379	4.78352	4.45372	4.80935
67.4807	4.00636	4.46791	6.48663	4.0845	4.65403	4.24484	4.44875
67.5706	3.69736	4.11882	6.02965	4.02603	4.52975	4.03595	4.29194
67.6605	3.3901	3.8446	5.75647	3.89829	4.44329	4.10662	4.17797
67.7503	3.19227	3.6855	5.64072	3.68184	4.37175	4.26858	4.26274
67.8402	2.99834	3.62381	5.52498	3.53061	4.40825	4.43053	4.38923
67.93	3.04756	3.71186	5.40923	3.46285	4.44867	4.59248	4.39341
68.0199	3.10051	3.76336	5.3219	3.49703	4.51745	4.67053	4.37192
68.1098	3.38442	3.75872	5.25889	3.6616	4.59519	4.72124	3.95028
68.1996	3.66277	3.85157	5.35642	3.82616	4.73775	4.77194	3.44478
68.2895	3.60081	4.09407	5.59122	3.99072	4.89096	4.82264	3.38794
68.3794	3.53911	4.3189	6.01671	4.30082	5.12113	5.11581	3.42503
68.4692	3.4926	4.51661	6.60515	4.79684	5.35129	5.4879	3.57686
68.5591	3.44608	4.65579	7.03295	5.29285	5.58145	5.86	3.75268
68.6489	3.39957	4.70522	7.32358	5.78887	5.81266	6.23209	3.9285
68.7388	3.35428	4.94525	7.58095	6.18876	6.05137	6.51476	4.10433
68.8287	3.38227	5.47737	7.80993	6.466	6.31335	6.76836	4.45462
68.9185	3.41211	5.9802	7.89828	6.74324	6.74265	7.02196	4.84134
69.0084	3.56118	6.43818	7.86667	7.02048	7.17665	7.27556	5.02397
69.0983	4.2963	6.8577	7.76139	7.37263	7.68047	7.86514	5.16405
69.1881	5.21056	7.21837	7.91485	7.82024	8.46323	8.56375	5.57203
69.278	6.11655	7.63765	8.53667	8.21063	9.38897	9.37438	6.03581
69.3678	6.5429	8.1466	9.32403	8.65895	10.3194	10.2213	6.6374
69.4577	6.97425	8.79359	10.2069	9.43874	11.3017	11.2083	7.26766
69.5476	7.69905	9.65162	11.1711	10.6901	12.4364	12.2407	7.89027
69.6374	8.72117	10.5683	12.3163	12.34	13.7719	13.287	8.75633
69.7273	10.0883	11.8093	13.6155	14.0732	15.4126	14.5621	9.90305
69.8171	11.7544	13.6166	15.1896	15.8622	17.4213	16.3627	11.5877
69.907	13.8617	15.9759	17.3195	17.8533	19.7569	18.7581	13.4915
69.9969	16.5699	18.8894	20.0115	20.4065	22.6866	21.5835	15.9099
70.0867	20.3279	22.4928	23.4853	24.0735	26.5225	25.2484	19.1859
70.1766	25.462	27.1956	28.1175	29.0429	31.4644	29.9676	23.7626
70.2665	31.5749	33.3691	34.5273	35.466	37.9213	36.295	29.9764
70.3563	39.4746	41.6745	43.0138	43.9465	46.2311	44.7391	38.6052
70.4462	49.5898	52.4535	53.3784	54.5579	56.7307	55.6699	49.9831
70.536	61.4462	64.7634	64.6288	66.0197	68.6598	68.0739	63.3101
70.6259	72.9379	76.3865	74.968	75.9834	80.0067	79.7036	76.18
70.7158	81.8348	84.9248	82.6138	82.7435	88.5839	88.3034	85.7854
70.8056	86.7918	89.6392	87.0592	86.4137	93.3893	92.8941	91.0182
70.8955	89.2049	91.3026	89.287	88.0133	95.1096	94.3807	92.3732
70.9854	90.4751	91.7729	90.7933	88.5525	95.5294	94.4455	91.6149
71.0752	91.746	92.405	92.1182	88.8877	95.9319	94.5782	90.553
71.1651	93.054	93.2831	93.2894	89.5169	96.6028	95.2591	89.8899
71.2549	94.0693	94.2691	94.4288	90.4244	97.3071	95.8552	89.7998
71.3448	95.0139	95.4191	95.5411	91.7362	97.7834	96.3777	90.5523
71.4347	96.55	96.8487	96.8752	93.8618	98.5118	97.3586	92.9302
71.5245	98.5779	98.703	98.397	96.7276	99.4567	98.9359	96.5315
71.6144	99.9912	99.9163	99.589	99.1159	99.9229	99.8375	99.5038
71.7043	99.6525	99.2929	99.7491	99.5524	98.895	98.8288	99.8141
71.7941	97.544	96.8725	98.3647	97.6441	96.3114	95.7567	96.8294
71.884	94.1632	93.4792	95.6749	94.3283	92.77	91.4434	91.8716
71.9738	90.7895	89.9297	92.4632	90.9271	89.2418	87.1475	86.6263
72.0637	87.8044	86.9213	89.7329	88.2751	86.4313	83.6832	82.0973
72.1536	85.8034	84.6535	88.0358	86.4611	84.5385	81.4793	78.8614
72.2434	84.5771	83.3594	87.3655	85.4449	83.5155	80.3513	77.3242
72.3333	83.941	82.9802	87.3043	85.2076	83.2198	80.1304	77.5607
72.4232	83.7247	82.8488	87.0506	84.9924	83.2546	80.1229	78.9384
72.513	82.5029	81.5392	85.629	83.4259	82.3071	78.8885	79.6686
72.6029	79.4037	77.9642	82.2674	79.2585	79.0182	75.0135	77.5077
72.6927	74.1515	72.1089	76.843	72.7395	72.9893	68.5322	72.0049
72.7826	67.8274	65.1453	70.522	65.6099	65.5621	60.9982	64.4074
72.8725	61.8197	58.6393	64.7601	59.5031	58.7963	54.2389	56.99
72.9623	57.1169	53.5335	60.2235	55.0562	53.713	49.422	51.2094
73.0522	53.8016	50.0753	56.7386	52.2711	50.3483	46.2958	47.2172
73.1421	52.0548	48.0397	54.1434	50.7646	48.4314	44.2909	44.7441
73.2319	51.2953	47.211	52.6218	50.2055	47.7718	43.6499	43.6667
73.3218	51.4756	47.4987	52.161	50.5825	48.3522	44.4174	43.7862
73.4116	52.6445	49.0547	52.7468	51.8987	49.9151	46.3913	44.9214
73.5015	54.8056	51.6625	54.5865	54.1406	52.5417	49.393	47.0893
73.5914	57.5623	55.2639	57.7149	57.2641	56.1213	53.1962	50.2532
73.6812	61.0472	59.8614	61.9324	61.0651	60.7372	57.9286	54.5063
73.7711	65.5146	65.3932	67.0314	65.737	66.0424	63.3429	59.7667
73.861	70.6868	71.4376	72.49	71.3502	71.7558	69.3483	66.2854
73.9508	76.1298	77.1318	77.7934	77.0086	77.1821	75.3279	73.5178
74.0407	80.6043	81.4309	81.995	81.3411	81.4173	79.9029	79.7527
74.1305	83.2983	83.5845	84.3809	83.2893	83.7411	82.1958	83.3042
74.2204	84.1659	84.2392	85.3878	83.5053	84.5744	82.5492	84.419
74.3103	84.7681	84.8732	86.0499	83.9734	85.3654	83.0181	85.1413
74.4001	86.5582	86.5646	87.1266	85.7881	87.369	85.0111	87.4946
74.49	89.2954	89.0199	88.4647	88.0527	89.8962	87.9711	90.9984
74.5799	91.0466	90.6631	89.2542	88.946	91.1558	89.7499	93.4919
74.6697	90.624	90.2995	88.7672	87.7575	89.9059	88.96	92.9573
74.7596	88.0623	87.8152	86.6177	84.8643	86.4963	85.8397	89.5709
74.8494	84.1252	83.7416	83.1405	80.7483	81.7075	81.2081	84.5734
74.9393	79.2027	78.6483	78.9095	75.8035	76.1005	75.5124	78.9029
75.0292	74.0077	73.4016	74.4274	70.765	70.2696	69.4898	73.1433
75.119	69.6379	68.8543	70.2866	66.463	65.1684	64.1904	68.1536
75.2089	66.2409	65.0386	66.7686	63.1042	61.0375	60.0233	64.4686
75.2988	63.106	61.4305	63.5443	60.2358	57.4662	56.3643	61.6003
75.3886	59.3811	57.58	60.178	57.0009	53.5228	52.3866	58.3568
75.4785	55.2026	53.129	56.6931	53.044	48.9386	47.8348	54.008
75.5683	50.7347	48.2258	52.8651	48.6769	44.0807	42.8424	48.6355
75.6582	46.2976	43.4156	48.7505	44.3424	39.2817	37.7558	43.0414
75.7481	42.1582	39.1095	44.5344	40.3686	34.9729	33.2472	37.929
75.8379	38.3823	35.2632	40.5584	36.639	31.3696	29.6728	33.4497
75.9278	35.1946	31.9897	37.4542	33.1966	28.5454	26.7919	29.5705
76.0177	32.3908	29.2788	34.8511	30.1121	26.1852	24.2803	26.2851
76.1075	30.1788	27.062	32.3496	27.2869	24.1013	22.0702	23.5919
76.1974	28.4981	25.0526	29.9326	24.7848	22.3092	20.3839	21.3932
76.2872	26.8174	23.2041	27.7729	22.313	20.7706	18.8678	19.5202
76.3771	25.1336	21.5963	25.8275	20.144	19.3618	17.3606	17.9329
76.467	23.4555	20.0876	24.0446	18.5752	17.961	16.0697	16.3929
76.5568	22.0187	18.7268	22.3969	17.3431	16.5812	14.8468	15.1561
76.6467	20.5878	17.4591	20.6003	15.9633	15.3441	13.4805	13.9799
76.7366	19.4059	16.3301	18.6797	14.3998	14.1094	12.0691	13.1558
76.8264	18.2239	15.1019	16.9555	12.9301	12.8908	10.7706	12.4019
76.9163	17.042	13.7257	15.72	11.8424	11.6967	9.50749	11.5247
77.0061	15.8667	12.5604	14.9107	10.9945	10.7066	8.58557	10.6228
77.096	14.9719	11.7094	14.231	10.035	9.98708	7.77059	9.73898
77.1859	14.0806	10.918	13.6529	9.09207	9.35864	7.29448	8.85871
77.2757	13.334	10.2153	13.1593	8.16974	8.75259	6.92451	8.43101
77.3656	12.594	9.6077	12.5413	7.30582	8.29784	6.44561	8.09334
77.4554	12.1244	9.14171	11.82	6.51436	7.84308	5.93261	7.76555
77.5453	11.649	8.57639	11.1802	5.78929	7.38833	5.41962	7.43973
77.6352	10.9324	7.86326	10.6078	5.14652	6.93159	4.90662	7.1139
77.725	10.2193	7.29297	10.239	4.60336	6.46146	4.64792	6.78808
77.8149	9.65088	6.9351	10.0389	4.18362	6.00087	4.46868	6.54458
77.9048	9.08249	6.51759	9.56739	3.69747	5.60452	4.1764	6.31741
77.9946	8.51409	6.01144	8.87096	3.12905	5.22876	3.84883	6.09024
78.0845	7.95032	5.65724	8.15757	2.7731	4.99149	3.66611	5.86306
78.1743	7.57493	5.52875	7.43011	2.68017	4.77334	3.52859	5.66549
78.2642	7.19954	5.40026	7.08287	2.58724	4.68362	3.39107	5.47377
78.3541	6.82415	5.27176	7.0503	2.49431	4.5943	3.25355	5.1585
78.4439	6.45295	5.09103	6.8072	2.35983	4.50765	3.24092	4.8188
78.5338	6.25049	4.83279	6.38996	2.17397	4.421	3.26719	4.45593
78.6237	6.04803	4.63428	6.13575	2.05461	4.33435	3.29346	4.08849
78.7135	5.84557	4.52432	6.01632	2.01744	4.27173	3.31972	4.00944
78.8034	5.65075	4.47784	6.08141	2.01804	4.36991	3.30975	3.98728
78.8932	5.75941	4.52544	6.29894	2.06528	4.45848	3.2885	3.89189
78.9831	5.86808	4.57303	6.35337	2.11252	4.48288	3.26726	3.78206
79.073	5.97674	4.62062	6.2731	2.15976	4.51129	3.24601	3.79587
79.1628	6.08026	4.6595	6.24382	2.28189	4.56643	3.21297	3.83402
79.2527	5.98202	4.68547	6.25661	2.4964	4.61194	3.17628	3.75109
79.3426	5.88748	4.65162	5.99741	2.71092	4.59331	3.13958	3.64434
79.4324	5.93747	4.52931	5.51386	2.92543	4.59454	3.10288	3.66128
79.5223	5.98699	4.51887	5.3466	3.14758	4.72807	3.30091	3.70251
79.6121	6.01845	4.67381	5.44005	3.37913	4.88088	3.5717	3.60844
79.702	6.04991	4.88861	5.53351	3.49962	5.16196	3.65373	3.48782
79.7919	6.08137	5.19184	5.62696	3.48336	5.42553	3.67729	3.36721
79.8817	6.11126	5.26929	5.84631	3.45876	5.57289	3.65602	3.24659
79.9716	6.08096	5.01336	6.16932	3.42391	5.72025	3.62087	3.22394
80.0615	6.0595	4.8972	6.32896	3.45574	5.86761	3.69901	3.22047
80.1513	6.37506	4.98727	6.35416	3.56958	6.01174	3.81219	3.217
80.2412	6.68685	5.10125	6.325	3.75055	6.13451	3.82453	3.21353
80.331	6.85573	5.2505	6.25113	4.01405	6.2379	3.8057	3.26204
80.4209	7.02461	5.39975	6.34072	4.27754	6.21311	3.9002	3.32072
80.5108	7.19349	5.54899	6.56466	4.54104	6.18469	4.02971	3.17303
80.6006	7.35843	5.58332	6.83798	4.76004	6.13224	4.04585	2.98507
80.6905	7.37599	5.44836	7.15188	4.92441	6.07979	4.02702	2.85903
80.7804	7.39356	5.3134	7.38401	5.08878	6.02735	3.8948	2.74506
80.8702	7.41112	5.17844	7.549	5.25315	5.97328	3.72764	2.83751
80.9601	7.42511	5.11536	7.62283	5.49822	5.90853	3.53803	2.97017
81.0499	7.3068	5.15803	7.62186	5.84225	5.84379	3.3415	2.86282
81.1398	7.18849	5.30074	7.78452	6.29763	5.77904	3.33402	2.70878
81.2297	7.07018	5.59054	8.08136	6.88948	5.72363	3.38472	2.55473
81.3195	6.95515	5.76777	8.29124	7.36577	5.72958	3.6434	2.40068
81.4094	6.96036	5.77954	8.42987	7.70051	5.73554	3.96605	2.65194
81.4993	6.97217	5.89143	8.5685	7.87927	5.7415	4.2887	2.98191
81.5891	7.22443	6.15035	8.70712	7.86707	5.741	4.61135	3.31188
81.679	7.48216	6.31413	8.80609	7.92558	5.69815	4.74278	3.64185
81.7688	7.93823	6.33826	8.87259	8.07059	5.67485	4.8155	3.79653
81.8587	8.39029	6.36239	9.1029	8.28249	5.77956	4.88822	3.91724
81.9486	8.69813	6.38653	9.4672	8.57619	5.88671	4.96094	4.03796
82.0384	9.0048	6.52717	9.88101	8.68169	6.00986	5.11408	4.15867
82.1283	9.26941	6.8386	10.3353	8.5572	6.13301	5.29187	4.41372
82.2182	9.52457	7.04978	10.4071	8.54427	6.25616	5.35611	4.69475
82.308	9.44332	7.11407	10.1665	8.6676	6.39137	5.38556	5.0998
82.3979	9.3574	7.30467	9.978	8.82022	6.6052	5.52268	5.5288
82.4877	9.10631	7.6802	9.83201	9.00859	6.85174	5.69274	5.68129
82.5776	8.8702	8.11593	9.60403	9.19697	7.3115	6.12786	5.78043
82.6675	9.1626	8.63975	9.30913	9.38535	7.77309	6.64405	6.16905
82.7573	9.45877	9.1046	9.43282	9.63374	8.24667	7.32592	6.61347
82.8472	9.88705	9.48323	9.89794	9.95532	8.71042	8.05842	7.25954
82.9371	10.3195	9.86185	10.5271	10.4333	9.11023	8.79093	7.94442
83.0269	10.896	10.2405	11.2901	11.1018	9.52911	9.52343	9.08438
83.1168	11.4716	10.6694	11.8474	11.6521	10.0719	10.1419	10.3119
83.2066	12.0158	11.1719	12.2373	12.0585	10.6146	10.7256	11.5029
83.2965	12.5504	11.6141	12.3537	12.3978	11.1574	11.3093	12.6869
83.3864	12.7488	11.9683	12.2472	12.6555	11.6518	11.893	13.6226
83.4762	12.9432	12.2534	12.4555	12.6337	11.8333	12.1048	14.0968
83.5661	13.0027	12.4377	12.9198	12.2718	12.0149	12.2033	14.0596
83.656	13.0621	12.5215	13.5484	11.9771	12.1965	12.188	13.5256
83.7458	13.1216	12.4586	14.3106	11.7639	12.3817	12.1382	12.9796
83.8357	13.1885	12.4684	14.828	11.8179	12.5909	12.1713	12.6949
83.9255	13.5105	12.5839	15.1466	12.1964	12.7977	12.2296	12.6
84.0154	13.8224	12.5586	15.1913	12.4182	12.9885	12.288	12.5324
84.1053	13.7985	12.3282	15.0135	12.4497	13.1483	12.3463	12.1904
84.1951	13.7674	12.06	14.7295	12.2364	13.0689	12.1368	11.796
84.285	13.4933	11.7369	14.3594	11.7259	12.6836	11.8459	11.3653
84.3749	13.2092	11.4138	13.7153	11.2153	11.9737	11.2894	10.9277
84.4647	12.5893	11.0907	12.8488	10.7048	11.2666	10.6525	10.4901
84.5546	11.9633	10.6558	12.2181	10.2629	10.5774	9.99915	10.0526
84.6444	11.1373	10.0585	11.7786	9.90413	9.88827	9.34091	9.53437
84.7343	10.3242	9.46127	11.339	9.34368	9.19912	8.49292	9.00084
84.8242	9.94287	8.86398	10.8995	8.53887	8.49629	7.58745	8.2601
84.914	9.55685	8.31331	10.3091	7.82793	7.70571	6.89787	7.47993
85.0039	9.01798	7.83033	9.59661	7.23066	6.94833	6.27362	7.05725
85.0938	8.47912	7.34735	8.88409	6.74552	6.40366	6.06699	6.70252
85.1836	7.94025	6.86437	8.17157	6.39607	5.90273	5.98664	6.47216
85.2735	7.41039	6.53992	7.61423	6.1756	5.6816	5.74729	6.26541
85.3633	7.17415	6.44541	7.18245	6.11113	5.48043	5.45988	6.0334
85.4532	6.93348	6.29037	7.02511	5.8447	5.40685	5.17248	5.7966
85.5431	6.54902	6.04757	7.08967	5.33417	5.31723	4.88508	5.55979
85.6329	6.16502	5.80856	7.02384	4.96393	5.1253	4.6143	5.32299
85.7228	5.796	5.57504	6.85264	4.76316	4.94338	4.34853	5.14321
85.8126	5.44039	5.34151	6.5167	4.67466	4.82522	4.34872	4.97423
85.9025	5.51605	5.10799	6.04769	4.72171	4.74041	4.42907	4.80525
85.9924	5.59068	5.01306	5.89679	4.70953	4.86789	4.57792	4.63626
86.0822	5.63237	5.11867	6.00265	4.62589	4.97531	4.74741	4.75755
86.1721	5.67857	5.22428	6.10851	4.60966	4.95523	5.03091	4.93367
86.262	5.86849	5.3299	6.21437	4.67471	4.95084	5.34873	4.90229
86.3518	6.05235	5.42035	6.29275	4.69762	5.04603	5.41708	4.83177
86.4417	6.04463	5.48889	6.34898	4.66974	5.16133	5.41042	4.92208
86.5315	6.04147	5.55743	6.4052	4.75428	5.40407	5.40376	5.04269
86.6214	6.18198	5.62598	6.46143	4.97421	5.6551	5.39709	5.16331
86.7113	6.32525	5.8889	6.88967	5.26864	5.95856	5.72021	5.28393
86.8011	6.55531	6.43241	7.61751	5.65275	6.26201	6.14233	5.52586
86.891	6.79304	6.97592	8.07035	5.96937	6.56547	6.67856	5.79061
86.9809	7.27015	7.51943	8.30185	6.20479	6.89875	7.24902	6.26298
87.0707	7.74802	8.03005	8.47661	6.60618	7.42046	7.81472	6.77436
87.1606	8.24983	8.49324	8.60574	7.20713	7.96487	8.37899	7.20527
87.2504	8.75938	9.05768	9.34019	7.96566	8.65258	8.94327	7.62107
87.3403	9.50823	9.76801	10.5613	8.91354	9.38037	9.50754	8.49382
87.4302	10.2749	10.604	11.9286	9.94658	10.4013	10.5805	9.45222
87.52	11.5904	11.6209	13.4133	11.0819	11.7055	11.8058	10.6391
87.6099	12.9169	12.8861	14.9807	12.51	13.2306	13.5258	11.8688
87.6998	14.5783	14.7517	16.6143	14.2896	15.0559	15.3938	13.2388
87.7896	16.2476	16.9825	18.3513	16.1608	17.1676	17.4332	15.0505
87.8795	18.1591	19.2351	20.171	18.1417	19.3114	19.5237	17.2543
87.9693	20.0706	21.361	21.9082	20.1227	21.6568	21.6999	19.5167
88.0592	21.9821	23.3047	23.5791	22.1036	23.9626	23.9016	21.8052
88.1491	23.8841	25.1134	25.1708	23.9549	25.9529	25.9016	24.0985
88.2389	25.4992	26.7281	26.699	25.6509	27.4707	27.3844	26.3424
88.3288	27.1349	28.3732	28.613	27.3807	28.727	28.7786	28.5771
88.4187	29.4114	30.3056	30.836	29.4217	30.3987	30.644	31.0509
88.5085	32.2857	33.1255	33.5536	32.1887	33.2539	33.6482	34.4842
88.5984	35.8994	37.1234	36.6669	35.8878	37.315	37.713	39.4316
88.6882	40.0608	41.4601	39.8493	39.969	41.8733	42.3857	45.3777
88.7781	43.381	44.7161	42.5352	42.8681	45.1401	46.1046	50.7142
88.868	44.7111	45.7823	43.6892	43.4675	45.7452	47.1794	53.3324
88.9578	43.6819	44.3181	42.7573	41.9248	43.5055	44.9704	52.3544
89.0477	41.2963	41.248	40.3793	39.1481	39.9147	40.8665	48.7176
89.1376	38.3926	37.9561	37.6209	36.1934	36.4804	36.8861	44.3931
89.2274	36.0927	35.3971	35.3109	33.8381	34.1979	34.0233	40.9282
89.3173	34.7214	33.794	33.911	32.4573	33.1405	32.5197	38.9439
89.4071	34.3118	32.9559	33.2624	31.9774	32.9194	31.8095	38.4511
89.497	34.0813	32.6236	33.1928	32.0646	33.1295	31.6984	39.0168
89.5869	33.8368	32.6264	33.3584	32.25	33.3191	31.8349	39.7355
89.6767	33.1604	32.3651	33.1692	32.0883	32.9196	31.547	39.9026
89.7666	31.8802	31.3122	32.1634	30.9672	31.288	30.2173	38.8851
89.8565	29.6775	29.0569	30.1648	28.4549	28.2449	27.5511	36.3822
89.9463	26.5001	25.6975	27.1752	24.8177	24.2872	23.6482	32.226
90.0362	22.7716	21.9238	23.4153	20.7392	20.1251	19.473	27.0693
90.126	19.3451	18.2443	19.3083	16.87	16.3658	15.4981	22.0263
90.2159	16.3763	14.8214	15.467	13.5215	13.2783	12.0405	17.7998
90.3058	13.7078	11.715	12.3227	10.7311	10.7486	9.33432	14.2986
90.3956	11.4462	9.05584	10.076	8.49168	8.70552	7.26819	11.4349
90.4855	9.48314	7.10955	8.51112	6.83857	7.09518	5.78114	9.25206
90.5754	7.88631	5.92709	7.47038	5.6343	5.7731	4.65415	7.61921
90.6652	6.87538	5.24608	6.80927	4.74866	4.70382	3.84295	6.31777
90.7551	6.23731	4.78289	6.24022	4.04975	3.92966	3.10494	5.38524
90.8449	5.60051	4.27382	5.52597	3.35934	3.40939	2.49583	4.512
90.9348	4.99949	3.69941	4.69634	2.67901	2.89793	1.9247	3.86281
91.0247	4.40368	3.20469	3.78372	2.04189	2.44068	1.61022	3.25471
91.1145	3.95398	2.82337	2.80519	1.45604	2.00407	1.3713	2.7847
91.2044	3.50939	2.50326	2.10338	1.16488	1.69437	1.32342	2.33999
91.2943	3.20792	2.27022	1.62119	1.22335	1.41546	1.33172	2.18716
91.3841	2.90902	2.06397	1.39157	1.24072	1.32554	1.35913	2.08774
91.474	2.68166	1.8958	1.36229	1.20935	1.22528	1.39216	2.05869
91.5638	2.4543	1.66637	1.49913	1.17799	1.0616	1.23408	2.0425
91.6537	2.22694	1.34991	1.76766	1.14662	0.914343	1.01989	1.81776
91.7436	2.00988	1.12985	1.75818	1.10471	0.867753	0.678534	1.55495
91.8334	2.07724	1.04664	1.52843	1.05031	0.821164	0.299872	1.32464
91.9233	2.13593	0.96342	1.29867	0.995908	0.774574	0.112386	1.10026
92.0132	1.95625	0.880204	1.06892	0.941505	0.722147	-0.0190498	0.875882
92.103	1.76677	0.802099	0.792413	0.921158	0.634059	-0.078781	0.651505
92.1929	1.30916	0.731239	0.478903	0.941099	0.54597	-0.117507	0.539281
92.2827	0.863778	0.66038	0.331681	0.892908	0.457882	-0.0414841	0.447469
92.3726	0.752028	0.589521	0.315976	0.764161	0.372826	0.068126	0.480873
92.4625	0.649159	0.459212	0.520314	0.679076	0.306256	0.0665531	0.53704
92.5523	0.787543	0.244704	0.898581	0.645582	0.239685	0.0324629	0.559287
92.6422	0.925926	0.173437	1.19366	0.543913	0.173114	0.113164	0.575376
92.7321	1.06431	0.304922	1.42303	0.361732	0.122173	0.227409	0.716725
92.8219	1.18667	0.366041	1.47211	0.23496	0.166265	0.116814	0.880793
92.9118	0.877284	0.327619	1.37885	0.173588	0.210357	-0.0594314	0.971781
93.0016	0.576776	0.227765	1.36882	0.0439971	0.25445	-0.120843	1.04953
93.0915	0.514436	0.0410599	1.42446	-0.166063	0.282555	-0.148753	0.751369
93.1814	0.460333	-0.143885	1.32791	-0.271365	0.213679	-0.0301023	0.385177
93.2712	0.626316	-0.326342	1.11135	-0.253167	0.144802	0.131271	0.255273
93.3611	0.78693	-0.406342	1.17235	-0.234968	0.0759264	0.177768	0.168084
93.4509	0.804686	-0.341661	1.45213	-0.216769	0.0122813	0.190805	0.206241
93.5408	0.808518	-0.211641	1.39526	-0.252627	-0.0197072	0.141606	0.267032
93.6307	0.443356	0.0105899	1.07321	-0.35214	-0.0516957	0.0742949	0.296481
93.7205	0.0944269	0.171304	0.667858	-0.451652	-0.0836842	0.00698353	0.320277
93.8104	0.173944	0.245252	0.196915	-0.551165	-0.0997843	-0.0603277	0.344074
93.9003	0.251792	0.305098	0.27721	-0.635375	-0.0199572	-0.0701687	0.36787
93.9901	0.285761	0.345065	0.791196	-0.701588	0.0598699	-0.0633121	0.276708
94.08	0.314276	0.385032	0.916176	-0.65389	0.139697	-0.0564554	0.164856
94.1698	0.200017	0.424998	0.735282	-0.472289	0.198297	-0.0495988	0.0530047
94.2597	0.0939725	0.448287	0.68467	-0.38327	0.129036	-0.0738833	-0.058847
94.3496	0.202054	0.448094	0.736437	-0.403017	0.0808058	-0.107201	-0.165472
94.4394	0.300975	0.386298	0.955006	-0.491154	0.159096	-0.255523	-0.271157
94.5293	0.162013	0.237823	1.30458	-0.65959	0.22597	-0.437177	-0.000425696
94.6192	0.0247458	0.0982531	1.63123	-0.779033	0.224241	-0.560943	0.337827
94.709	-0.068668	-0.0287913	1.93989	-0.840987	0.211975	-0.667945	0.469946
94.7989	-0.156542	-0.0941904	1.74789	-0.697644	0.136471	-0.774948	0.565131
94.8887	-0.101729	-0.072952	1.16314	-0.313533	0.0589892	-0.881951	0.451124
94.9786	-0.0444835	-0.15963	0.7714	-0.0805908	-0.030348	-0.636556	0.299676
95.0685	0.0751787	-0.397887	0.530984	-0.0248328	-0.109128	-0.28928	0.184843
95.1583	0.194841	-0.451079	0.457542	-0.0831997	-0.12469	-0.0570942	0.0765559
95.2482	0.314503	-0.244487	0.514932	-0.275255	-0.129849	0.141846	-0.0317312
95.3381	0.42433	-0.130459	0.575801	-0.448759	-0.0727883	0.110563	-0.140018
95.4279	0.283824	-0.146292	0.639395	-0.600545	-0.0263064	0.0128317	-0.0455476
95.5178	0.137692	-0.100393	0.619459	-0.638134	-0.0430211	0.0302326	0.0850906
95.6076	-0.151041	0.0320572	0.53415	-0.542107	-0.0524557	0.0808368	0.215729
95.6975	-0.42366	0.0963234	0.436657	-0.483204	-0.01845	0.10985	0.346367
95.7874	-0.289329	0.065045	0.329633	-0.467716	0.0261556	0.132641	0.424663
95.8772	-0.164444	0.0337665	0.389754	-0.383667	0.133937	0.155432	0.493643
95.9671	-0.277158	0.00248812	0.580536	-0.219491	0.214141	0.178223	0.353218
96.057	-0.379051	-0.0947689	0.384695	-0.00432472	0.130184	0.250513	0.175565
96.1468	-0.209787	-0.28437	-0.113198	0.2704	0.0674681	0.337042	0.00151275
96.2367	-0.0531319	-0.370945	-0.220887	0.430785	0.131061	0.308353	-0.171901
96.3265	-0.211202	-0.313408	-0.0239007	0.457696	0.191331	0.246547	-0.0520481
96.4164	-0.356854	-0.139926	-0.0307796	0.51463	0.231869	0.268769	0.119824
96.5063	-0.182282	0.195641	-0.196744	0.606592	0.251122	0.315124	0.333598
96.5961	0.267192	0.386871	-0.27905	0.698554	0.14411	0.246218	0.554797
96.686	0.444284	0.376445	-0.296112	0.790516	0.0373194	0.144237	0.398811
96.7759	0.057867	0.347004	-0.502761	0.758018	-0.0681561	0.0512627	0.176071
96.8657	-0.160431	0.291012	-0.85718	0.580483	-0.152305	-0.0391295	-0.105614
96.9556	-0.088291	0.235019	-1.0442	0.334259	-0.11023	0.0626506	-0.397719
97.0454	0.120346	0.179027	-1.10081	0.00803655	-0.069489	0.219485	-0.564054
97.1353	0.325711	0.206888	-0.855675	-0.122076	-0.0366359	0.181709	-0.70818
97.2252	0.45097	0.351696	-0.375619	-0.0239186	-0.0251524	0.0882262	-0.653135
97.315	0.570392	0.351968	-0.17471	0.00550705	-0.13985	0.186987	-0.56296
97.4049	0.547424	0.150782	-0.190996	-0.0450236	-0.227238	0.340731	-0.346972
97.4948	0.519267	0.0837934	-0.22866	-0.133691	-0.153559	0.464469	-0.108817
97.5846	0.365009	0.203742	-0.282947	-0.266697	-0.0798795	0.579632	-0.201757
97.6745	0.210751	0.261705	0.0537706	-0.14753	-0.00620039	0.694795	-0.352964
97.7643	0.0564926	0.233371	0.694362	0.264653	0.0674788	0.809958	-0.378315
97.8542	-0.0853468	0.0991063	1.16559	0.527779	0.141158	0.742389	-0.381542
97.9441	0.0722889	-0.182544	1.50528	0.617805	0.214837	0.622687	-0.0386075
98.0339	0.229925	-0.236754	1.6773	0.547257	0.288516	0.502985	0.365109
98.1238	0.38756	0.0252992	1.71918	0.290344	0.335798	0.383283	0.475062
98.2137	0.538384	0.240491	1.69511	0.113385	0.228113	0.220887	0.533493
98.3035	0.526177	0.39056	1.61989	0.0291672	0.141925	0.0463318	0.422719
98.3934	0.51397	0.478557	1.46079	0.105623	0.181791	0.141216	0.282302
98.4832	0.501762	0.480343	1.23666	0.368344	0.246088	0.312778	0.351787
98.5731	0.49392	0.535167	1.19779	0.501912	0.453485	0.674426	0.458003
98.663	0.589795	0.663611	1.30249	0.485843	0.650112	1.09012	0.511734
98.7528	0.685669	0.792055	1.40719	0.538676	0.783734	1.15927	0.556292
98.8427	0.781544	0.9205	1.51189	0.671295	0.913818	1.12996	0.474866
98.9326	0.878549	1.03778	1.59035	0.785426	1.02323	1.17151	0.371444
99.0224	1.00222	1.13958	1.64852	0.878163	1.13265	1.23317	0.235536
99.1123	1.1158	1.30354	1.62272	0.85599	1.24206	1.48743	0.0939636
99.2021	0.99242	1.55362	1.53199	0.700913	1.34945	1.79632	0.162434
99.292	0.867525	1.71043	1.46749	0.623424	1.44503	2.03779	0.267494
99.3819	0.70709	1.73809	1.42329	0.635621	1.55142	2.26014	0.267514
99.4717	0.556813	1.86942	1.65909	0.762799	1.72078	2.28983	0.249258
99.5616	0.643423	2.14421	2.11122	1.02281	1.89183	2.26497	0.441116
99.6515	0.732104	2.36521	2.14412	1.27527	2.07271	2.42498	0.669491
99.7413	0.868895	2.51181	1.8533	1.51902	2.24276	2.63729	0.709389
99.8312	1.00569	2.6584	1.73056	1.64771	2.34987	3.04235	0.716566
99.921	1.14248	2.80499	1.73754	1.64365	2.45314	3.50189	0.597632
100.011	1.28709	2.98661	1.7165	1.66836	2.53412	3.74094	0.45683
100.101	1.61226	3.21661	1.67384	1.72624	2.63681	3.91772	0.392233
100.191	1.93742	3.38433	1.79936	1.8532	2.86534	4.0945	0.340836
100.28	2.26258	3.46605	2.05451	2.05978	3.09496	4.27127	0.415592
100.37	2.58683	3.57572	2.41797	2.12502	3.33088	4.41234	0.512173
100.46	2.89009	3.72395	2.86488	2.02744	3.59219	4.54334	0.684822
100.55	3.19334	3.76831	3.14352	1.86075	4.00026	4.61648	0.870615
100.64	3.4966	3.6694	3.29262	1.61448	4.40878	4.67331	1.05641
100.73	3.79583	3.70429	3.5469	1.56123	4.81992	4.8266	1.2422
100.82	4.00335	3.92358	3.88213	1.73005	5.23106	5.00705	1.19922
100.91	4.21088	4.14286	4.21735	2.01414	5.64221	5.12961	1.11681
100.999	4.41841	4.36215	4.55258	2.43078	6.0471	5.23589	1.16062
101.089	4.64106	4.42871	4.70275	2.68022	6.41598	5.3874	1.22618
101.179	5.20526	4.28501	4.7107	2.73753	6.79577	5.55162	1.37263
101.269	5.75474	4.24534	4.71865	2.72564	7.23842	5.44561	1.53299
101.359	5.97307	4.34878	4.7266	2.63425	7.64988	5.26371	1.56707
101.449	6.19194	4.4275	5.04868	2.65104	7.88197	5.14336	1.57945
101.539	6.42262	4.47225	5.61191	2.79198	8.05935	5.04026	1.81812
101.628	6.64273	4.4129	5.78194	2.93292	7.92256	4.93717	2.09563
101.718	6.62637	4.21051	5.65029	3.07387	7.76595	4.83408	2.30998
101.808	6.61151	3.99331	5.72671	3.41323	7.49563	4.76011	2.5135
101.898	6.62989	3.75578	5.96267	3.9801	7.23628	4.6943	2.58705
101.988	6.64827	3.62241	6.11432	4.24673	7.03974	4.62848	2.63835
102.078	6.66666	3.63201	6.20138	4.16929	6.85188	4.56267	2.62647
102.168	6.68838	3.71977	6.05127	4.14383	6.71374	4.62606	2.60378
102.257	6.78397	3.91473	5.71954	4.1779	6.60123	4.72558	2.79701
102.347	6.87312	4.21392	5.59163	4.41997	6.63524	4.8251	3.02712
102.437	6.82048	4.65602	5.95717	4.90011	6.67749	4.92461	3.46791
102.527	6.77691	5.07335	6.61428	5.43009	6.76683	5.45054	3.94465
102.617	6.93272	5.45676	7.29695	6.0171	6.87083	6.09551	4.2357
102.707	7.095	5.90274	7.74052	6.53473	7.08055	6.79846	4.4951
102.797	7.39902	6.43443	8.00129	7.11182	7.44701	7.51759	5.04955
102.886	7.72824	7.21653	8.49419	8.03402	8.01334	8.29593	5.65423
102.976	8.60665	8.34135	9.50212	9.30812	8.73457	9.09078	6.26419
103.066	9.49755	9.54967	10.9931	10.7639	9.66726	10.1177	6.87504
103.156	10.6601	10.9975	12.6561	12.385	10.9097	11.4413	7.66509
103.246	11.8416	12.684	14.5671	14.269	12.5306	13.1375	8.73858
103.336	13.4605	14.5882	17.0053	16.4109	14.4669	15.1516	10.3172
103.426	15.6809	16.8829	19.9265	18.8849	16.8428	17.385	12.396
103.516	18.6773	19.8533	23.0195	22.0202	19.7488	20.1258	15.0736
103.605	22.2572	23.6509	26.5509	26.0136	23.3931	23.7501	18.4311
103.695	26.2163	28.0854	30.7543	30.6612	27.6558	28.0485	22.3737
103.785	30.4561	32.7476	35.2365	35.4866	32.0329	32.5725	26.8203
103.875	34.5987	37.0388	39.1713	39.6902	35.8328	36.6589	31.2328
103.965	37.7572	40.4039	42.1169	42.8895	38.5688	39.6547	35.2056
104.055	40.0337	42.6743	44.2978	45.268	40.316	41.6096	38.4463
104.145	41.7435	44.374	46.2073	47.3182	41.6714	43.1901	41.3222
104.234	43.4608	46.1208	48.106	49.4945	43.0583	44.7264	44.4139
104.324	45.4753	48.0569	50.1439	51.826	44.6672	46.3062	47.5492
104.414	47.8174	50.1436	52.2876	54.2935	46.6591	48.1305	50.6793
104.504	50.7723	52.8513	54.6711	57.2787	49.5905	50.7599	54.0617
104.594	54.7745	56.7997	57.8009	61.1365	53.8357	54.6787	58.7324
104.684	60.1388	62.1725	62.5686	66.1405	59.5272	60.2672	65.7239
104.774	66.3698	68.4459	69.0449	72.1261	66.1357	67.0092	74.813
104.863	72.4891	74.2356	75.6838	77.778	72.3923	73.2483	84.1951
104.953	76.0732	77.5012	80.0718	80.7421	76.0066	76.6544	90.647
105.043	75.4903	76.403	80.1108	79.1451	74.7478	75.0994	90.778
105.133	70.469	70.8426	75.584	73.1191	68.4331	68.5006	83.8691
105.223	62.6185	62.8137	68.0169	64.615	59.5392	59.2826	72.4795
105.313	54.8494	54.8389	59.8467	56.0355	51.1005	50.7228	60.6784
105.403	48.8401	48.3917	53.0504	48.9091	44.8552	44.45	51.1872
105.493	44.1574	43.5589	47.8914	43.6691	40.6925	40.4308	44.1988
105.582	40.052	39.6336	43.6422	39.7632	37.44	37.298	38.833
105.672	36.2018	35.936	39.6282	36.4345	34.1424	33.8146	34.2074
105.762	32.6424	32.2646	35.7202	33.3479	30.5917	30.0819	30.0928
105.852	29.2479	28.6288	31.8923	30.3567	27.0985	26.316	26.3342
105.942	25.8666	25.195	28.347	27.2929	23.926	22.8846	23.0459
106.032	22.7563	22.0349	25.0155	23.8677	20.7209	19.5451	20.0236
106.122	19.648	18.7893	21.5143	20.1016	17.3567	16.4969	17.034
106.211	16.596	15.6378	17.8848	16.5862	14.2171	13.7614	13.9203
106.301	13.8526	13.0673	14.4815	13.7469	11.7375	11.3615	11.2088
106.391	11.6668	11.1084	11.5884	11.5945	9.90488	9.26884	9.13868
106.481	10.0667	9.61681	9.63731	9.7634	8.46902	7.56994	7.75565
106.571	8.89856	8.49909	8.54351	8.21821	7.29832	6.4272	6.72748
106.661	8.0231	7.59915	7.81908	7.16596	6.25596	5.74684	5.74192
106.751	7.35367	6.76313	7.18004	6.45381	5.48782	5.15813	5.0049
106.84	6.6892	6.08414	6.27398	6.0034	4.89854	4.72716	4.30913
106.93	6.12554	5.61728	5.16651	5.6704	4.5706	4.33932	4.01864
107.02	5.58284	5.11887	4.56846	5.22966	4.30519	4.06798	3.79532
107.11	5.46385	4.57787	4.35441	4.66743	4.03061	3.82848	3.57201
107.2	5.32792	4.1585	4.22528	4.30036	3.70525	3.59383	3.34869
107.29	4.85072	3.90325	4.16014	4.15323	3.37989	3.36051	3.05394
107.38	4.38055	3.71114	4.09499	4.00609	3.05453	3.01065	2.74739
107.469	4.05158	3.60418	4.02985	3.85895	2.74978	2.629	2.56783
107.559	3.73542	3.4459	3.90585	3.64514	2.5591	2.09617	2.40926
107.649	3.67588	3.21845	3.73756	3.35628	2.37972	1.52215	2.36282
107.739	3.60927	2.92783	3.56926	3.06742	2.26281	1.22015	2.33488
107.829	3.4015	2.5521	3.40097	2.77856	2.13577	0.992234	2.0952
107.919	3.17614	2.3087	3.23977	2.48533	1.95277	0.951377	1.82063
108.009	2.60089	2.24345	3.08388	2.18718	1.75846	0.96142	1.67312
108.099	2.0375	2.07281	2.75794	1.88903	1.50168	0.854837	1.54653
108.188	1.7093	1.76041	2.30425	1.59088	1.27855	0.716545	1.48349
108.278	1.39062	1.533	1.76374	1.53275	1.2408	0.629894	1.43088
108.368	1.26005	1.41986	1.15805	1.74417	1.19171	0.557271	1.29884
108.458	1.12948	1.33835	0.722502	1.88553	1.08018	0.484648	1.15375
108.548	0.998917	1.29935	0.414615	1.94825	0.944526	0.412025	1.07222
108.638	0.884659	1.13047	0.33719	1.85914	0.676226	0.215419	1.00112
108.728	1.09069	0.787184	0.432581	1.59971	0.449595	-0.014811	0.932674
108.817	1.28472	0.549409	0.527972	1.34028	0.451805	-0.0505206	0.864658
108.907	1.2437	0.453257	0.623363	1.08085	0.453792	-0.0335238	0.860229
108.997	1.20078	0.356857	0.747908	0.900585	0.454561	0.073759	0.866202
109.087	1.12069	0.260126	0.89429	0.80901	0.443944	0.205484	0.866213
109.177	1.04784	0.268982	0.778102	0.825574	0.370937	0.220455	0.865249
109.267	1.11597	0.419388	0.465367	0.963226	0.309801	0.203845	0.800677
109.357	1.17698	0.506422	0.0922972	0.989784	0.313643	0.17142	0.725724
109.446	1.09997	0.508545	0.014851	0.751662	0.317486	0.134723	0.557991
109.536	1.03025	0.447274	0.170954	0.277556	0.321328	0.156424	0.375136
109.626	1.10147	0.301115	0.311132	-0.00407461	0.312267	0.193894	0.404383
109.716	1.16747	0.187655	0.166348	0.0970025	0.232728	0.207636	0.468161
109.806	1.13293	0.117955	-0.191368	0.274925	0.153189	0.214975	0.496804
109.896	1.09838	0.153983	-0.343077	0.259716	0.0736503	0.0275811	0.519733
109.986	1.06383	0.331421	7.36146e-05	0.0287466	0.025329	-0.212306	0.330489
110.075	1.01917	0.530011	0.427287	-0.0295235	0.147135	-0.18682	0.106785
110.165	0.780815	0.756876	0.727225	0.105031	0.257492	-0.0898607	-0.175275
110.255	0.542456	0.835621	0.671802	0.239586	0.305522	0.0655398	-0.466803
110.345	0.304096	0.716492	0.351312	0.374141	0.334573	0.236667	-0.376291
110.435	0.0805269	0.686002	0.0854727	0.555741	0.260414	0.192861	-0.22388
110.525	0.138621	0.773851	0.201649	0.789809	0.186254	0.0912662	-0.0877212
110.615	0.204131	0.628784	0.550828	0.953561	0.112095	-0.0103285	0.0458072
110.705	0.410452	0.17293	0.884115	1.03894	0.0405663	-0.111923	0.0519466
110.794	0.598954	-0.0664762	0.961348	0.985113	-0.0166864	-0.0246973	0.0374955
110.884	0.450148	-0.0172416	0.847926	0.776214	-0.0394643	0.113209	-0.0618957
110.974	0.301342	0.0637757	0.734504	0.496957	0.124609	0.0561678	-0.175
111.064	0.152536	0.187152	0.621082	0.139371	0.240516	-0.0531527	-0.160672
111.154	0.0158861	0.303573	0.464074	-0.108615	0.0956556	-0.0594979	-0.125797
111.244	0.107949	0.41073	0.274649	-0.234652	-0.0223419	-0.0382519	-0.0975599
111.334	0.200012	0.45428	0.0852246	-0.290288	0.00493956	0.100005	-0.0703918
111.423	0.292074	0.413154	-0.1042	-0.267636	0.0370224	0.269587	0.0842504
111.513	0.381002	0.376006	-0.13699	-0.266991	0.0950436	0.0685667	0.259398
111.603	0.411304	0.344148	-0.0534265	-0.290804	0.141531	-0.231582	0.346893
111.693	0.418973	0.375941	0.0301374	-0.314618	0.125777	-0.180569	0.420304
111.783	0.00459402	0.492367	0.113701	-0.338431	0.0880606	-0.0357101	0.366199
111.873	-0.390285	0.532518	-0.0102006	-0.352519	-0.0680393	0.0653986	0.291631
111.963	-0.422613	0.471313	-0.288036	-0.35581	-0.197177	0.154825	0.260241
112.052	-0.447354	0.441954	-0.565872	-0.288615	-0.181135	0.127155	0.23577
112.142	-0.331455	0.45489	-0.843707	-0.143218	-0.155936	0.0682457	0.2113
112.232	-0.220787	0.465171	-0.633352	-0.119741	-0.0814884	0.109374	0.186829
112.322	-0.206795	0.471929	-0.0612012	-0.23145	-0.0186173	0.177168	0.0214882
112.412	-0.200431	0.446819	0.225804	-0.34316	-0.0179448	0.244963	-0.166376
112.502	-0.334665	0.379435	0.301612	-0.45487	-0.0397224	0.312757	-0.226639
112.592	-0.449971	0.331975	0.366725	-0.529467	-0.181989	0.273764	-0.266524
112.681	-0.217498	0.31093	0.423921	-0.56296	-0.304927	0.206356	-0.189421
112.771	0.0149744	0.183587	0.481117	-0.596454	-0.324235	0.334251	-0.0936587
112.861	0.247447	-0.0845968	0.538312	-0.629947	-0.325406	0.51407	-0.12554
112.951	0.466777	-0.294961	0.649013	-0.544315	-0.22944	0.444832	-0.177757
113.041	0.446029	-0.428763	0.799273	-0.326898	-0.133475	0.309437	-0.0278365
113.131	0.425281	-0.498744	0.949533	-0.10948	-0.0375094	0.174042	0.154248
113.221	0.404533	-0.484263	1.09979	0.107937	0.0415871	0.0386467	0.0383954
113.311	0.392368	-0.543601	1.12626	0.253431	0.03054	-0.0387363	-0.124806
113.4	0.536059	-0.700572	1.06131	0.31945	0.0311331	-0.100736	-0.124048
113.49	0.661649	-0.793679	0.996358	0.220602	0.0938613	-0.0454687	-0.0972656
113.58	0.459478	-0.802367	0.931407	-0.0603173	0.138142	0.0408674	0.0572468
113.67	0.266058	-0.800408	0.737915	-0.373631	0.0840597	0.114986	0.232009
113.76	0.230642	-0.784383	0.44961	-0.722699	0.0299771	0.18587	0.225791
113.85	0.195226	-0.704451	0.332736	-0.953934	-0.0241055	0.0612386	0.190915
113.94	0.159809	-0.540143	0.342236	-1.05519	-0.0716226	-0.115103	0.0282678
114.029	0.121297	-0.463736	0.253496	-1.0069	-0.0842067	-0.073894	-0.154587
114.119	0.0272079	-0.503316	0.0923789	-0.79374	-0.0695312	0.0248034	-0.310818
114.209	-0.0590385	-0.478947	0.102778	-0.580582	0.0900269	0.00614851	-0.462844
114.299	-0.00490096	-0.370245	0.239466	-0.367424	0.219865	-0.04349	-0.316635
114.389	0.0472705	-0.22556	0.18315	-0.233875	0.191911	-0.0613397	-0.123376
114.479	0.0643514	-0.0334483	-0.0151932	-0.187991	0.14445	-0.0708038	-0.13785
114.569	0.0814322	0.0946706	0.0724667	-0.142107	-0.00646218	-0.197663	-0.185057
114.658	0.098513	0.138499	0.370466	-0.0962226	-0.116099	-0.355463	-0.232264
114.748	0.104284	0.101894	0.433013	-0.0383529	-0.00706972	-0.28424	-0.279471
114.838	-0.0906494	-0.0405969	0.322499	0.0326999	0.10196	-0.152708	-0.0612628
114.928	-0.277655	-0.183087	0.383673	0.0329242	0.21099	-0.0211755	0.198665
115.018	-0.324362	-0.325578	0.570964	-0.0447111	0.284812	0.110357	0.458592
115.108	-0.355998	-0.273231	0.545382	-0.0382122	0.172517	0.179489	0.71852
115.198	-0.121691	0.0353058	0.363519	0.0607195	0.0602207	0.232218	0.477422
115.288	0.104644	0.343842	0.353429	0.08878	-0.0520751	0.343687	0.157764
115.377	0.190724	0.652379	0.469372	0.0390238	-0.12812	0.470583	-0.161895
115.467	0.267063	0.815357	0.388442	-0.0336248	-0.0129427	0.392464	-0.481554
115.557	0.172491	0.787168	0.163149	-0.131395	0.0904674	0.260545	-0.445313
115.647	0.0859331	0.694858	0.0237854	-0.158251	0.13187	0.24615	-0.353404
115.737	0.139588	0.518386	-0.0526048	-0.107333	0.146772	0.262567	-0.261495
115.827	0.189895	0.367304	-0.11646	-0.00173596	0.0221798	0.171236	-0.169586
115.917	0.181789	0.249527	-0.171136	0.163796	-0.0749047	0.0516784	-0.131013
116.006	0.154885	0.195913	-0.0538663	0.25837	-0.0273543	-0.0090958	-0.100762
116.096	-0.199083	0.226419	0.189264	0.275214	0.0117153	-0.054485	-0.0705109
116.186	-0.534415	0.210793	0.452773	0.309063	0.00623977	-0.0484299	-0.0402599
116.276	-0.546381	0.134721	0.73119	0.361529	0.000764272	-0.0289222	-0.162401
116.366	-0.550249	-0.0483608	0.837577	0.413996	-0.00471123	-0.205429	-0.308261
116.456	-0.413988	-0.371571	0.818188	0.466463	-0.0131419	-0.433147	-0.454121
116.546	-0.288216	-0.507453	0.881252	0.47898	-0.0370612	-0.524857	-0.599981
116.635	-0.343415	-0.398171	1.00456	0.44781	-0.0609805	-0.581062	-0.492326
116.725	-0.385045	-0.353138	0.841012	0.41664	-0.0848998	-0.637267	-0.34531
116.815	-0.193199	-0.39214	0.467979	0.385469	-0.119427	-0.693473	-0.198294
116.905	-0.0244392	-0.211553	0.186406	0.292489	-0.209437	-0.563363	-0.0512777
116.995	-0.251797	0.256078	-0.0284168	0.131991	-0.279692	-0.384704	0.103747
117.085	-0.465515	0.573698	-0.24324	-0.0285071	-0.246743	-0.323738	0.260012
117.175	-0.445829	0.695336	-0.458063	-0.189005	-0.202178	-0.293414	0.202684
117.264	-0.417595	0.564414	-0.522172	-0.29321	-0.0969911	-0.35015	0.112316
117.354	-0.243506	0.103733	-0.476416	-0.335997	-0.00367748	-0.429533	-0.0514861
117.444	-0.0886127	-0.206835	-0.430659	-0.260237	0.0277346	-0.450048	-0.226634
117.534	-0.260386	-0.321523	-0.384903	-0.0552098	0.0694372	-0.455263	-0.337682
117.624	-0.41976	-0.339008	-0.249727	0.113316	0.16473	-0.477497	-0.43884
117.714	-0.368711	-0.229726	-0.0494453	0.242063	0.232268	-0.504151	-0.305597
117.804	-0.309392	-0.152633	0.32321	0.252192	0.155419	-0.413026	-0.13623
117.894	-0.110115	-0.117493	0.821297	0.133125	0.0748494	-0.291344	-0.266091
117.983	0.0736155	-0.0461294	0.775196	0.0585535	-0.0250545	0.0671658	-0.442009
118.073	-0.00503345	0.0724196	0.333335	0.0324169	-0.124958	0.487064	-0.171683
118.163	-0.0698289	0.0836035	-0.0222963	0.0774939	-0.224862	0.396401	0.167244
118.253	0.0985667	-0.0449855	-0.315255	0.200045	-0.297682	0.173511	0.44203
118.343	0.271259	-0.149409	-0.241647	0.253217	-0.230055	-0.015008	0.706967
118.433	0.516084	-0.222392	0.0982314	0.230952	-0.174365	-0.194633	0.7594
118.523	0.730275	-0.263144	0.265565	0.0899275	-0.180513	-0.177818	0.779246
118.612	0.431602	-0.261986	0.307638	-0.18015	-0.202841	-0.110217	0.670766
118.702	0.148983	-0.307846	0.218472	-0.252729	-0.308893	-0.288212	0.542633
118.792	0.134412	-0.414811	0.0340888	-0.110818	-0.387041	-0.529644	0.342304
118.882	0.11984	-0.489523	-0.322925	0.0310942	-0.320951	-0.574564	0.130933
118.972	0.105268	-0.522346	-0.805114	0.173006	-0.242548	-0.568769	-0.0162548
119.062	0.0890301	-0.488963	-1.04538	0.0760685	-0.10057	-0.601517	-0.153637
119.152	0.0451217	-0.369642	-1.11033	-0.279969	0.0214429	-0.644202	-0.0661697
119.241	0.00121334	-0.314867	-1.17528	-0.326859	0.0404631	-0.568937	0.0556051
119.331	-0.042695	-0.343829	-1.24023	-0.0385828	0.058484	-0.463286	0.0489689
119.421	-0.0829014	-0.364719	-1.32318	0.176844	0.0713562	-0.367467	0.0227642
119.511	-0.0619605	-0.375145	-1.41915	0.313335	0.0842285	-0.274177	0.0407081
119.601	-0.0410196	-0.277922	-1.11192	0.283261	0.0971007	-0.298881	0.0653714
119.691	-0.0200787	-0.0412102	-0.513015	0.0728137	0.095709	-0.353927	0.0900346
119.781	-0.00166249	0.140313	-0.0311378	-0.151766	0.0209732	-0.359187	0.114698
119.87	-0.0247264	0.250367	0.36613	-0.391642	-0.0537626	-0.351654	0.143376
119.96	-0.0563158	0.328104	0.359994	-0.512472	-0.128498	-0.226086	0.172664
120.05	-0.227606	0.364017	0.0623824	-0.504534	-0.185937	-0.0702171	0.201951
120.14	-0.373079	0.303622	-0.429776	-0.459383	-0.154621	-0.0250268	0.231239
120.23	-0.0966012	0.118654	-1.06242	-0.374004	-0.143377	-0.00822318	0.156106
120.32	0.171308	-0.00163805	-1.40677	-0.288624	-0.23502	0.00858055	0.0651602
120.41	0.299559	-0.0383226	-1.54307	-0.203245	-0.291379	0.0253842	-0.0257855
120.5	0.406896	0.0174042	-1.35925	-0.244838	-0.167076	-0.0815244	-0.116731
120.589	0.17423	0.192525	-0.944531	-0.423534	-0.042772	-0.220106	-0.206003
120.679	-0.049825	0.216637	-0.702873	-0.483042	0.0815315	-0.16182	-0.295022
120.769	-0.134264	0.0457643	-0.585961	-0.413926	0.187219	-0.053176	-0.169739
120.859	-0.215286	-0.0185588	-0.598875	-0.34779	0.197786	0.0493153	-0.012125
120.949	-0.241052	0.0546173	-0.705317	-0.284868	0.208352	0.150234	-0.0219628
121.039	-0.266818	0.192554	-0.523185	-0.102687	0.218919	0.192071	-0.0570309
121.129	-0.292584	0.414013	-0.133285	0.208047	0.215373	0.218821	-0.156411
121.218	-0.298019	0.4914	0.0518572	0.374136	0.139869	0.387148	-0.265469
121.308	0.0236215	0.383084	0.0896645	0.384397	0.0764717	0.591592	-0.145377
121.398	0.324971	0.274768	-0.0457583	0.394658	0.0747426	0.520223	0.00915345
121.488	0.300749	0.166452	-0.305756	0.404919	0.0475154	0.37855	0.0350176
121.578	0.257821	0.0709656	-0.461069	0.382354	-0.109449	0.11865	0.0415688
121.668	-0.0844705	-0.00800281	-0.541143	0.324467	-0.246199	-0.171358	0.0628655
121.758	-0.394721	-0.119394	-0.621217	0.147177	-0.280205	-0.343117	0.0863726
121.847	-0.193514	-0.272504	-0.701291	-0.158524	-0.297772	-0.48479	-0.0188293
121.937	0.00728138	-0.283041	-0.516812	-0.252596	-0.231874	-0.404243	-0.143302
122.027	0.20154	-0.110237	-0.142423	-0.119203	-0.186226	-0.267206	-0.274646
122.117	0.363599	-0.0888402	0.0585654	0.0141907	-0.243286	-0.0710238	-0.407019
122.207	0.0143593	-0.26203	0.135149	0.147584	-0.282359	0.140181	-0.324805
122.297	-0.314708	-0.350026	0.114171	0.309361	-0.230294	0.0938087	-0.210545
122.387	-0.324262	-0.328594	0.0232396	0.50161	-0.178229	-0.017926	-0.206278
122.476	-0.333815	-0.274697	0.105795	0.574314	-0.126164	0.067563	-0.218417
122.566	-0.343369	-0.179124	0.312669	0.518749	-0.0785394	0.203055	-0.230556
122.656	-0.350389	-0.161697	0.464411	0.351078	-0.0533713	0.24978	-0.242695
122.746	-0.317482	-0.244527	0.57667	0.0631885	-0.0403954	0.274019	-0.168957
122.836	-0.284575	-0.262383	0.283925	-0.152931	-0.0890025	0.100964	-0.0824426
122.926	-0.251667	-0.19693	-0.298696	-0.292132	-0.124644	-0.122022	-0.210657
123.016	-0.212094	-0.211367	-0.385788	-0.296725	-0.094865	-0.0539466	-0.370775
123.106	-0.0680172	-0.328178	-0.118422	-0.157137	-0.065086	0.0877257	-0.528209
123.195	0.0612111	-0.469371	-0.024715	-0.137236	-0.0353069	0.229398	-0.685244
123.285	-0.0417563	-0.641788	-0.0551548	-0.24546	-0.0132793	0.37107	-0.541561
123.375	-0.139596	-0.625274	-0.179457	-0.32179	-0.0302822	0.293519	-0.353311
123.465	-0.157448	-0.236841	-0.37082	-0.363996	-0.0472851	0.160635	-0.200811
123.555	-0.166349	0.223183	-0.562183	-0.286443	-0.064288	0.0277507	-0.0536024
123.645	-0.0359753	0.34494	-0.753547	-0.080835	-0.0789949	-0.105134	-0.29316
123.735	0.076639	0.0828871	-0.854396	-0.105832	-0.0821649	-0.102255	-0.589889
123.824	-0.0863526	-0.185055	-0.890652	-0.377265	-0.0853349	-0.0651713	-0.360101
123.914	-0.249344	-0.17811	-0.753078	-0.648698	-0.0885049	-0.0280873	-0.0525807
124.004	-0.412336	-0.0325302	-0.491529	-0.920131	-0.119147	0.0089966	0.0399981
124.094	-0.554525	0.0262187	-0.50709	-0.969812	-0.287543	0.0615137	0.100885
124.184	-0.375514	-0.025912	-0.720168	-0.78279	-0.419107	0.117912	-0.0249879
124.274	-0.21759	-0.0128982	-0.75933	-0.595769	-0.366177	0.292858	-0.178363
124.364	-0.384442	0.0832539	-0.674603	-0.408747	-0.307359	0.497593	-0.20273
124.453	-0.552048	0.115598	-0.734841	-0.305682	-0.219079	0.289806	-0.208125
124.543	-0.731252	0.0665565	-0.898286	-0.292129	-0.130798	-0.0215449	-0.068363
124.633	-0.901376	0.017515	-0.655726	-0.278577	-0.0425179	-0.214305	0.0927189
124.723	-0.932353	-0.0315265	-0.12429	-0.265025	0.0239014	-0.37732	0.124751
124.813	-0.963425	0.0128296	0.217464	-0.276599	-0.018846	-0.406279	0.137853
124.903	-0.995946	0.176172	0.424338	-0.314933	-0.0615933	-0.401644	-0.00181215
124.993	-1.02847	0.230799	0.341066	-0.353267	-0.104341	-0.278375	-0.163857
125.082	-1.06099	0.147004	0.0515977	-0.3916	-0.157877	-0.125404	-0.0246871
125.172	-1.07675	0.0700054	-0.256009	-0.414924	-0.265178	-0.142998	0.158553
125.262	-0.837518	0.00165629	-0.576499	-0.422281	-0.343683	-0.20326	0.160227
125.352	-0.613565	-0.0666928	-0.606701	-0.357569	-0.278842	-0.0657283	0.135371
125.442	-0.621382	-0.135042	-0.430848	-0.216238	-0.211684	0.121237	0.045948
125.532	-0.615993	-0.187068	-0.357529	-0.103442	-0.13301	-0.00399636	-0.0528978
125.622	-0.410733	-0.218346	-0.356947	-0.020967	-0.0666976	-0.207186	-0.229775
125.712	-0.205474	-0.249624	-0.356366	-0.0106037	-0.0617984	-0.410375	-0.418025
125.801	-0.000214521	-0.280903	-0.355784	-0.0768164	-0.071334	-0.613564	-0.390979
125.891	0.189663	-0.199204	-0.375174	-0.0829178	-0.152506	-0.69554	-0.332597
125.981	0.147877	0.0259238	-0.408716	-0.0252237	-0.221295	-0.747303	-0.235185
126.071	0.106092	0.185693	-0.151684	0.104625	-0.228691	-0.799066	-0.132101
126.161	0.0643069	0.262538	0.311116	0.311007	-0.213463	-0.850829	-0.0290161
126.251	0.0365321	0.326698	0.56933	0.440984	-0.0861814	-0.702997	0.0740685
126.341	0.218728	0.374774	0.682752	0.489966	0.0121562	-0.505506	-0.197277
126.43	0.39163	0.42285	0.708959	0.46675	-0.0327045	-0.308014	-0.522909
126.52	0.425598	0.470926	0.673478	0.367044	-0.0744614	-0.110523	-0.460752
126.61	0.447924	0.445403	0.552578	0.244769	-0.100878	-0.00215026	-0.342446
126.7	0.296609	0.326661	0.371297	0.098598	-0.114869	0.0840893	-0.273968
126.79	0.167078	0.207919	0.480875	-0.0475731	-0.0675112	0.170329	-0.212695
126.88	0.361626	0.0891764	0.795936	-0.193744	-0.00486655	0.256568	-0.216075
126.97	0.539798	-0.0670714	0.711876	-0.414059	0.133174	0.40348	-0.228792
127.059	0.474949	-0.270767	0.346018	-0.71279	0.258767	0.565433	-0.0502131
127.149	0.4101	-0.36532	0.154761	-0.746483	0.323032	0.727385	0.155956
127.239	0.34525	-0.321878	0.0867075	-0.500025	0.338765	0.889338	0.232778
127.329	0.282947	-0.244317	0.215129	-0.233984	0.115614	0.80356	0.290968
127.419	0.258243	-0.123644	0.482107	0.0527436	-0.0701323	0.65648	0.155104
127.509	0.242959	-0.155871	0.749085	0.122493	-0.0719574	0.5094	-0.00867578
127.599	0.366482	-0.381192	1.01606	-0.036843	-0.0613363	0.362319	-0.10776
127.689	0.471709	-0.586711	1.0594	-0.141165	0.0104217	0.305693	-0.19755
127.778	0.308042	-0.767237	0.945198	-0.187436	0.0821796	0.271409	-0.116644
127.868	0.172766	-0.794764	0.831001	-0.0648472	0.153937	0.237126	-0.0112468
127.958	0.45378	-0.629298	0.716803	0.23582	0.21007	0.202843	0.09415
128.048	0.712068	-0.482962	0.861187	0.409804	0.189609	0.126415	0.199547
128.138	0.637955	-0.360745	1.18749	0.450268	0.169148	0.0395958	0.25505
128.228	0.563841	-0.238527	1.5138	0.490731	0.148687	-0.0472232	0.303413
128.318	0.489728	-0.11631	1.84011	0.531194	0.1384	-0.134042	0.351776
128.407	0.419187	-0.0528904	1.6909	0.631264	0.177881	-0.0299033	0.400139
128.497	0.400659	-0.0635096	1.20755	0.794085	0.229894	0.121233	0.278537
128.587	0.39168	-0.0741289	0.899139	0.956906	0.34315	0.0739364	0.132677
128.677	0.521378	-0.0847481	0.713592	1.11973	0.42296	-0.0221536	-0.0131826
128.767	0.637718	-0.0584235	0.637412	1.11797	0.339483	-0.0239709	-0.159043
128.857	0.560517	0.0143664	0.637994	0.943143	0.256005	-0.00262823	-0.0984489
128.947	0.492907	0.021457	0.638576	0.695821	0.172528	0.137817	-0.00846654
129.036	0.563932	-0.0540359	0.639157	0.372309	0.0943999	0.307496	0.0167353
129.126	0.606875	-0.020508	0.768308	0.247278	0.0423346	0.285536	0.0327279
129.216	0.244897	0.149979	0.987591	0.330722	0.00284364	0.216583	0.174928
129.306	-0.0817548	0.320465	1.03176	0.414165	0.0245536	0.14763	0.335046
129.396	0.0997651	0.490952	0.953235	0.497608	0.0614703	0.0786773	0.279159
129.486	0.279072	0.540873	1.03162	0.599192	0.172325	-0.0771681	0.192645
129.576	0.426623	0.439507	1.21989	0.719807	0.262188	-0.254283	0.166893
129.665	0.574175	0.338142	0.999344	0.840423	0.250084	-0.153292	0.149744
129.755	0.721726	0.236777	0.492725	0.961038	0.242445	0.0157106	0.0677723
129.845	0.844273	0.151863	0.202424	0.94363	0.25647	0.138768	-0.023366
129.935	0.609677	0.0875687	0.0634096	0.781583	0.270495	0.250599	-0.0942439
130.025	0.365362	0.0891014	0.21654	0.692162	0.28452	0.2432	-0.162261
130.115	-0.0174609	0.17309	0.573868	0.678803	0.288548	0.206695	-0.165433
130.205	-0.372684	0.261194	0.741255	0.539826	0.244167	0.167706	-0.15946
130.295	-0.33553	0.35445	0.77596	0.269361	0.199787	0.128111	0.103231
130.384	-0.288615	0.381836	0.810665	0.313792	0.155407	0.0885166	0.40208
130.474	-0.103235	0.326809	0.84537	0.687642	0.102726	0.0489217	0.571198
130.564	0.07389	0.313307	0.97829	0.964572	0.00993021	0.290788	0.722068
130.654	0.134204	0.35173	1.17974	1.14017	-0.0533268	0.601173	0.461041
130.744	0.194517	0.456064	1.38118	1.04916	0.0260199	0.633154	0.142153
130.834	0.254831	0.642769	1.58263	0.679572	0.111966	0.597422	0.12607
130.924	0.317192	0.833595	1.91204	0.47363	0.229737	0.529369	0.152468
131.013	0.408386	1.02957	2.33064	0.438587	0.368642	0.453463	0.342461
131.103	0.49958	1.22554	2.33963	0.621807	0.609373	0.576488	0.555374
131.193	0.590774	1.42151	2.06334	1.03283	0.822605	0.747809	0.703379
131.283	0.686646	1.57556	1.97545	1.12622	0.903489	0.911667	0.842303
131.373	0.848094	1.67732	2.01869	0.888277	0.971671	1.07372	0.860856
131.463	0.993057	1.62507	2.06192	0.771665	0.978779	1.11636	0.86259
131.553	0.90746	1.38083	2.10516	0.781539	0.966819	1.13008	1.08076
131.642	0.81732	1.07745	2.19048	0.703424	0.863265	1.07164	1.32912
131.732	0.663786	0.700367	2.30507	0.533633	0.759711	0.995734	1.13914
131.822	0.510251	0.477383	2.33179	0.436682	0.656157	0.641124	0.888079
131.912	0.356717	0.446297	2.29748	0.415579	0.528627	0.219101	0.572064
132.002	0.199087	0.35758	2.02321	0.340732	0.286168	0.13883	0.24701
132.092	-0.0154368	0.197133	1.58232	0.209952	0.0437092	0.141148	0.0402061
132.182	-0.213334	-0.0293967	1.43443	0.200643	-0.19875	0.143465	-0.150163
132.271	-0.180813	-0.338126	1.48988	0.317677	-0.40321	0.145783	-0.210589
132.361	-0.13892	-0.487103	1.45557	0.342062	-0.425881	-0.056059	-0.252979
132.451	0.0325641	-0.437482	1.35902	0.270138	-0.448551	-0.307148	-0.24257
132.541	0.180672	-0.321735	1.08658	0.198214	-0.471222	-0.279335	-0.224843
132.631	0.00629279	-0.123832	0.69222	0.12629	-0.501145	-0.184308	-0.27211
132.721	-0.163328	-0.0850953	0.293279	-0.0163005	-0.565699	-0.152169	-0.328373
132.811	-0.267453	-0.243997	-0.108836	-0.232266	-0.600416	-0.135172	-0.239054
132.901	-0.361517	-0.292618	-0.100348	-0.326618	-0.492828	-0.118175	-0.129611
132.99	-0.317416	-0.204382	0.192417	-0.29477	-0.406834	-0.101178	-0.0851825
133.08	-0.289489	-0.178199	0.331167	-0.334391	-0.423741	-0.0617578	-0.0497291
133.17	-0.483168	-0.228979	0.363352	-0.448133	-0.42784	-0.016948	0.0778435
133.26	-0.676847	-0.279758	0.102106	-0.68356	-0.370972	-0.0917532	0.218116
133.35	-0.870526	-0.330537	-0.362052	-1.04512	-0.315605	-0.195279	0.228316
133.44	-1.03945	-0.352339	-0.66249	-1.09134	-0.267382	-0.308775	0.220609
133.53	-0.870665	-0.338245	-0.849782	-0.810905	-0.231989	-0.424662	0.11025
133.619	-0.712029	-0.390404	-0.626071	-0.700927	-0.257541	-0.420892	-0.0142225
133.709	-0.691474	-0.524592	-0.118483	-0.76743	-0.269451	-0.388444	-0.355552
133.799	-0.671555	-0.624262	-0.110092	-0.766948	-0.216617	-0.430795	-0.726657
133.889	-0.660264	-0.68122	-0.446286	-0.697154	-0.163784	-0.491056	-0.830712
133.979	-0.638785	-0.804474	-0.606251	-0.749187	-0.11095	-0.551318	-0.898151
134.069	-0.479267	-1.00971	-0.64464	-0.927206	-0.0687665	-0.611579	-0.748661
134.159	-0.35288	-1.01531	-0.695882	-0.811231	-0.0770278	-0.551495	-0.569467
134.248	-0.674328	-0.774157	-0.755986	-0.3914	-0.0981607	-0.462648	-0.611983
134.338	-0.96508	-0.64357	-0.639774	-0.0447088	-0.180197	-0.373801	-0.684817
134.428	-0.841847	-0.649556	-0.402073	0.226434	-0.249083	-0.284954	-0.692551
134.518	-0.710925	-0.619596	-0.217646	0.182072	-0.255807	-0.26597	-0.691395
134.608	-0.476522	-0.545261	-0.0699068	-0.188002	-0.249639	-0.263652	-0.63598
134.698	-0.259243	-0.625818	0.166033	-0.558077	-0.182588	-0.261334	-0.573166
134.788	-0.271885	-0.897477	0.462675	-0.928151	-0.113084	-0.259016	-0.640594
134.877	-0.270819	-1.06037	0.824221	-1.08793	-0.0320082	-0.169027	-0.725759
134.967	-0.0861144	-1.08913	1.23041	-1.03087	0.0189349	-0.0581618	-0.641989
135.057	0.0882731	-0.918628	1.34245	-0.900578	-0.0721314	0.0527039	-0.535243
135.147	0.124751	-0.502548	1.25229	-0.694826	-0.133309	0.163569	-0.363355
135.237	0.144213	-0.21936	1.26143	-0.571475	-0.0537704	0.231988	-0.18262
135.327	-0.0632656	-0.0998458	1.33879	-0.532996	0.0257684	0.290318	-0.160695
135.417	-0.253478	-0.0467987	1.32787	-0.494517	0.105307	0.228777	-0.16031
135.507	-0.213913	-0.0755672	1.25632	-0.456038	0.152212	0.138771	0.0572881
135.596	-0.181916	-0.188832	1.13327	-0.316787	0.0457756	0.157418	0.304306
135.686	-0.250433	-0.406043	0.974866	-0.0738625	-0.0390663	0.201841	0.135837
135.776	-0.318949	-0.512404	0.993121	0.095752	-0.0225437	0.246265	-0.0888294
135.866	-0.387465	-0.482477	1.13252	0.189989	-0.0100733	0.290688	-0.183126
135.956	-0.440998	-0.459481	1.4431	0.178811	-0.0166055	0.260153	-0.259814
136.046	-0.296438	-0.445	1.87101	0.0593093	-0.00150811	0.211866	-0.068927
136.136	-0.141433	-0.430519	1.8865	0.0131602	0.114918	0.443478	0.158052
136.225	0.151353	-0.416038	1.61953	0.042346	0.212133	0.741309	0.254618
136.315	0.41871	-0.417508	1.62279	0.0207048	0.219434	0.861047	0.333618
136.405	0.351352	-0.438553	1.81105	-0.0531068	0.210486	0.938692	0.424166
136.495	0.294481	-0.393003	1.99932	-0.0535226	0.177584	1.01634	0.516268
136.585	0.37535	-0.265765	2.18758	0.0213538	0.431132	1.09398	0.673597
136.675	0.486431	-0.0163973	2.1916	0.316482	0.887232	1.33165	0.839689
136.765	0.993452	0.382692	2.06964	0.837422	1.31621	1.60708	1.01529
136.854	1.4759	0.781781	2.36049	1.23596	1.61861	1.68243	1.19218
136.944	1.63706	1.18087	2.93342	1.50909	1.87757	1.71063	1.36906
137.034	1.76678	1.36609	3.14874	1.64754	1.93406	1.61627	1.54594
137.124	1.48635	1.28944	3.11985	1.64807	1.96881	1.49304	1.57327
137.214	1.24468	1.10166	3.09097	1.72209	1.90233	1.36981	1.58059
137.304	1.50775	0.777868	3.06208	1.87131	1.83531	1.24659	1.58791
137.394	1.75867	0.594431	2.85614	1.79696	1.76576	1.26849	1.59523
137.484	1.85189	0.582653	2.52945	1.49392	1.68315	1.3245	1.42575
137.573	1.9345	0.570875	2.37984	1.11736	1.53983	1.38051	1.23269
137.663	1.87949	0.559097	2.35095	0.665629	1.40812	1.43653	1.25726
137.753	1.81283	0.603723	2.13559	0.426759	1.33031	1.45202	1.31082
137.843	1.59541	0.717252	1.7932	0.405365	1.2743	1.45801	1.3183
137.933	1.37799	0.830781	1.4508	0.653718	1.31945	1.58416	1.31965
138.023	1.16057	0.94431	1.1084	1.17751	1.36378	1.73849	1.321
138.113	0.962734	0.975746	0.819534	1.41002	1.40432	1.74758	1.32235
138.202	1.01706	0.907011	0.567097	1.34526	1.45796	1.72266	1.01886
138.292	1.08923	0.838275	0.728263	1.2805	1.57228	1.69775	0.674919
138.382	1.39061	0.76954	1.17071	1.21574	1.6732	1.67283	0.722987
138.472	1.66316	0.74327	1.43031	1.20467	1.7122	1.73809	0.822988
138.562	1.56618	0.768756	1.56564	1.24833	1.7512	1.82443	0.957024
138.652	1.4692	0.727391	1.6123	1.29198	1.7902	1.79051	1.09556
138.742	1.37221	0.604594	1.59872	1.33564	1.80539	1.72851	1.2341
138.831	1.29294	0.512447	1.49831	1.37316	1.71068	1.53621	1.37264
138.921	1.43992	0.457613	1.33893	1.40443	1.57652	1.31351	1.41585
139.011	1.5761	0.40278	1.17956	1.26374	1.26047	1.09082	1.44649
139.101	1.57485	0.347946	1.02019	0.948067	0.993193	0.868119	1.47712
139.191	1.55806	0.350966	0.863128	0.656584	0.950542	0.662968	1.50776
139.281	1.34373	0.424335	0.707633	0.389701	0.894722	0.461904	1.41069
139.371	1.15466	0.386143	0.552138	0.245715	0.778295	0.461407	1.29681
139.46	1.2862	0.212374	0.396644	0.226645	0.674774	0.507569	1.18294
139.55	1.3906	0.123698	0.292937	0.255211	0.630585	0.551223	1.06906
139.64	1.15157	0.138371	0.224302	0.332169	0.599587	0.594294	0.979716
139.73	0.923404	0.220025	0.333268	0.409126	0.629174	0.516983	0.893587
139.82	0.832596	0.382982	0.562439	0.486084	0.660686	0.411718	0.807458
139.91	0.756311	0.420312	0.930394	0.386224	0.701032	0.625024	0.72133
140	0.863139	0.305238	1.39222	0.10695	0.741378	0.912232	0.789234
140.09	0.959052	0.257186	1.67637	0.0983626	0.781724	1.07901	0.877289
140.179	0.917653	0.290396	1.84039	0.364278	0.827303	1.21789	0.834464
140.269	0.868736	0.22304	1.75264	0.607116	0.896852	1.14597	0.77454
140.359	0.72543	0.0338246	1.49477	0.826567	0.944346	1.02526	0.690072
140.449	0.582125	-0.0436158	1.41468	0.873662	0.890936	1.02501	0.602401
140.539	0.43882	0.0143071	1.45462	0.746174	0.867831	1.05263	0.383808
140.629	0.325101	0.107258	1.59713	0.645792	0.983249	0.899515	0.148158
140.719	0.581265	0.242605	1.80885	0.572852	1.07658	0.704631	0.135183
140.808	0.811764	0.310844	1.84271	0.426002	1.06904	0.630259	0.151176
140.898	0.722065	0.297908	1.75663	0.204374	1.05265	0.583711	0.385445
140.988	0.637647	0.279378	1.69463	0.0197106	0.995928	0.707917	0.64807
141.078	0.618974	0.254085	1.64888	-0.127574	0.925929	0.871512	0.501359
141.168	0.589259	0.161642	1.42518	-0.102303	0.79543	0.914552	0.301548
141.258	0.422359	-0.0119343	1.08161	0.245277	0.677109	0.929811	0.320086
141.348	0.258456	-0.04487	0.843731	0.628264	0.614236	0.949465	0.366907
141.437	0.1317	0.0920213	0.676991	0.649453	0.573525	0.970132	0.514731
141.527	0.0234201	0.0721295	0.599266	0.313721	0.633611	0.870202	0.67562
141.617	0.14371	-0.136972	0.581428	0.0170714	0.682608	0.742532	0.618091
141.707	0.246877	-0.199043	0.695291	-0.0808687	0.681216	0.504296	0.532347
141.797	0.13865	-0.0837767	0.897705	-0.129028	0.666505	0.240652	0.301878
141.887	0.0489694	0.03149	0.803261	-0.0938944	0.591337	-0.0229914	0.0527405
141.977	0.187787	0.146757	0.509333	0.0252205	0.495821	-0.286635	-0.0653029
142.066	0.331483	0.173399	0.577753	0.169022	0.308021	-0.351063	-0.166461
142.156	0.53515	0.0932718	0.889518	0.337699	0.142452	-0.369798	-0.183623
142.246	0.7202	0.125275	0.904282	0.333523	0.0776105	-0.388533	-0.189981
142.336	0.676822	0.292287	0.719704	0.155262	0.0183312	-0.407268	-0.19634
142.426	0.612461	0.335915	0.420011	-0.0276307	-0.0157706	-0.365652	-0.202698
142.516	0.291158	0.231075	0.0431011	-0.215185	-0.0186993	-0.310219	-0.184465
142.606	-0.00398161	0.0140328	-0.333809	-0.2792	0.119341	-0.375511	-0.163077
142.696	0.0205781	-0.337946	-0.710719	-0.218941	0.254665	-0.468414	-0.272869
142.785	0.0650901	-0.602941	-0.567501	-0.277622	0.37772	-0.45252	-0.39946
142.875	0.352907	-0.763388	-0.0758118	-0.455883	0.478473	-0.411766	-0.418085
142.965	0.621964	-0.923834	0.237505	-0.634144	0.478569	-0.49178	-0.422902
143.055	0.662736	-1.08428	0.431389	-0.812405	0.464157	-0.599362	-0.121535
